# Supplementary material for: Endothelial oncogenic KRAS mutation drives the dynamics of microglia and macrophages in brain arteriovenous malformation
Source: JCI Insight. 2026 Feb 5;11(6):e195638. doi: 10.1172/jci.insight.195638 (PMC13043085; doi:10.1172/jci.insight.195638)
Supplement: Supplemental table 1 [file jciinsight-11-195638-s108.xlsx]

## Sheet: Sheet1
	Supplemental Table 1. Human bAVM tissues and controls were used for Figure 2.
	Sample	Age	Sex
	STA	27	Male
	STA	73	Male
	STA	19	Male
	Ruptured	47	Male
	Ruptured	58	Female
	Ruptured	42	Male
	Unruptured	22	Male
	Unruptured	15	Female
	Unruptured	16	Male
