# Supplementary material for: Endothelial oncogenic KRAS mutation drives the dynamics of microglia and macrophages in brain arteriovenous malformation
Source: JCI Insight. 2026 Feb 5;11(6):e195638. doi: 10.1172/jci.insight.195638 (PMC13043085; doi:10.1172/jci.insight.195638)
Supplement: Supplemental table 2 [file jciinsight-11-195638-s109.xlsx]

## Sheet: Sheet1
	Supplemental Table 2. Systolic blood pressure during treatment periods between KRASG12V/bEC mice and control mice.
		Systolic blood pressure (mmHg)
		bAVM		Control
		PBS	Minocycline	PBS	Minocycline
	Before	102.9 ± 5.9	106.1 ± 4.5	102.4 ± 4.6	103.7 ± 4.2
	1w	106.2 ± 4.3	106.1 ± 2.7	105.1 ± 2.2	104.4 ± 6.7
	2w	109.5 ± 4.3	107.1 ± 2.5	106 ± 2.2	105.8 ± 1.4
	3w	106.8 ± 2.1	106.8 ± 7.2	105.1 ± 4.9	105.2 ± 3.6
	4w	105.6 ± 3.2	105.5 ± 3.2	105 ± 2.5	103.8 ± 4.8
