# Supplementary material for: Endothelial oncogenic KRAS mutation drives the dynamics of microglia and macrophages in brain arteriovenous malformation
Source: JCI Insight. 2026 Feb 5;11(6):e195638. doi: 10.1172/jci.insight.195638 (PMC13043085; doi:10.1172/jci.insight.195638)
Supplement: Supplemental table 3 [file jciinsight-11-195638-s110.xlsx]

## Sheet: Supplemental Table 7. Re-analyz
donor	group	expr	gene	celltype
CTRL085	CTRL	0	CD68	Macrophages
CTRL085	CTRL	0	CD68	Macrophages
CTRL085	CTRL	0	CD68	Macrophages
CTRL085	CTRL	0	CD68	Macrophages
CTRL085	CTRL	0	CD68	Macrophages
CTRL085	CTRL	0	CD68	Macrophages
CTRL085	CTRL	0	CD68	Macrophages
CTRL085	CTRL	0	CD68	Macrophages
CTRL085	CTRL	0	CD68	Macrophages
CTRL085	CTRL	0	CD68	Macrophages
CTRL085	CTRL	0	CD68	Macrophages
CTRL085	CTRL	0	CD68	Macrophages
CTRL085	CTRL	0	CD68	Macrophages
CTRL085	CTRL	0	CD68	Macrophages
CTRL085	CTRL	0	CD68	Macrophages
CTRL085	CTRL	0	CD68	Macrophages
CTRL085	CTRL	0	CD68	Macrophages
CTRL085	CTRL	0	CD68	Macrophages
CTRL085	CTRL	0	CD68	Macrophages
CTRL085	CTRL	0	CD68	Macrophages
CTRL085	CTRL	0	CD68	Macrophages
CTRL085	CTRL	0	CD68	Macrophages
CTRL085	CTRL	0	CD68	Macrophages
CTRL085	CTRL	0	CD68	Macrophages
CTRL085	CTRL	0	CD68	Macrophages
CTRL085	CTRL	0	CD68	Macrophages
CTRL085	CTRL	0	CD68	Macrophages
CTRL085	CTRL	0	CD68	Macrophages
CTRL085	CTRL	0	CD68	Macrophages
CTRL085	CTRL	0	CD68	Macrophages
CTRL085	CTRL	0	CD68	Macrophages
CTRL085	CTRL	0	CD68	Macrophages
CTRL085	CTRL	0	CD68	Macrophages
CTRL085	CTRL	0	CD68	Macrophages
CTRL085	CTRL	0	CD68	Macrophages
CTRL085	CTRL	0	CD68	Macrophages
CTRL085	CTRL	0	CD68	Macrophages
CTRL085	CTRL	0	CD68	Macrophages
CTRL085	CTRL	0	CD68	Macrophages
CTRL085	CTRL	0	CD68	Macrophages
CTRL085	CTRL	0	CD68	Macrophages
CTRL085	CTRL	0	CD68	Macrophages
CTRL085	CTRL	0	CD68	Macrophages
CTRL085	CTRL	0	CD68	Macrophages
CTRL085	CTRL	0	CD68	Macrophages
CTRL085	CTRL	0	CD68	Macrophages
CTRL085	CTRL	0	CD68	Macrophages
CTRL085	CTRL	0	CD68	Macrophages
CTRL085	CTRL	0	CD68	Macrophages
CTRL085	CTRL	0	CD68	Macrophages
CTRL085	CTRL	0	CD68	Macrophages
CTRL085	CTRL	0	CD68	Macrophages
CTRL085	CTRL	0	CD68	Macrophages
CTRL085	CTRL	0	CD68	Macrophages
CTRL085	CTRL	0	CD68	Macrophages
CTRL085	CTRL	0	CD68	Macrophages
CTRL085	CTRL	0	CD68	Macrophages
CTRL085	CTRL	0	CD68	Macrophages
CTRL085	CTRL	0	CD68	Macrophages
CTRL085	CTRL	0	CD68	Macrophages
CTRL085	CTRL	0	CD68	Macrophages
CTRL085	CTRL	0	CD68	Macrophages
CTRL085	CTRL	0	CD68	Macrophages
CTRL085	CTRL	0	CD68	Macrophages
CTRL085	CTRL	0	CD68	Macrophages
CTRL085	CTRL	0	CD68	Macrophages
CTRL085	CTRL	0	CD68	Macrophages
CTRL085	CTRL	0	CD68	Macrophages
CTRL085	CTRL	0	CD68	Macrophages
CTRL085	CTRL	0	CD68	Macrophages
CTRL085	CTRL	0	CD68	Macrophages
CTRL085	CTRL	0	CD68	Macrophages
CTRL085	CTRL	0	CD68	Macrophages
CTRL085	CTRL	0	CD68	Macrophages
CTRL085	CTRL	0	CD68	Macrophages
CTRL085	CTRL	0	CD68	Macrophages
CTRL085	CTRL	0	CD68	Macrophages
CTRL085	CTRL	0	CD68	Macrophages
CTRL085	CTRL	0	CD68	Macrophages
CTRL085	CTRL	0	CD68	Macrophages
CTRL085	CTRL	0	CD68	Macrophages
CTRL085	CTRL	0	CD68	Macrophages
CTRL085	CTRL	0	CD68	Macrophages
CTRL085	CTRL	0	CD68	Macrophages
CTRL085	CTRL	0	CD68	Macrophages
CTRL085	CTRL	0	CD68	Macrophages
CTRL085	CTRL	0	CD68	Macrophages
CTRL085	CTRL	0	CD68	Macrophages
CTRL085	CTRL	0	CD68	Macrophages
CTRL085	CTRL	0	CD68	Macrophages
CTRL085	CTRL	0	CD68	Macrophages
CTRL085	CTRL	0	CD68	Macrophages
CTRL085	CTRL	0	CD68	Macrophages
CTRL085	CTRL	0	CD68	Macrophages
CTRL085	CTRL	0	CD68	Macrophages
CTRL085	CTRL	0	CD68	Macrophages
CTRL085	CTRL	0	CD68	Macrophages
CTRL085	CTRL	0	CD68	Macrophages
CTRL085	CTRL	0	CD68	Macrophages
CTRL085	CTRL	0	CD68	Macrophages
CTRL085	CTRL	0	CD68	Macrophages
CTRL085	CTRL	0	CD68	Macrophages
CTRL085	CTRL	0	CD68	Macrophages
CTRL085	CTRL	0	CD68	Macrophages
CTRL085	CTRL	0	CD68	Macrophages
CTRL085	CTRL	0	CD68	Macrophages
CTRL085	CTRL	0	CD68	Macrophages
CTRL085	CTRL	0	CD68	Macrophages
CTRL085	CTRL	0	CD68	Macrophages
CTRL085	CTRL	0	CD68	Macrophages
CTRL085	CTRL	0	CD68	Macrophages
CTRL085	CTRL	0	CD68	Macrophages
CTRL085	CTRL	0	CD68	Macrophages
CTRL085	CTRL	0	CD68	Macrophages
CTRL085	CTRL	0	CD68	Macrophages
CTRL085	CTRL	1.09861	CD68	Macrophages
CTRL085	CTRL	0	CD68	Macrophages
CTRL085	CTRL	0	CD68	Macrophages
CTRL085	CTRL	0	CD68	Macrophages
CTRL085	CTRL	0	CD68	Macrophages
CTRL085	CTRL	0	CD68	Macrophages
CTRL085	CTRL	0	CD68	Macrophages
CTRL085	CTRL	0	CD68	Macrophages
CTRL085	CTRL	0	CD68	Macrophages
CTRL085	CTRL	0	CD68	Macrophages
CTRL085	CTRL	0	CD68	Macrophages
CTRL085	CTRL	0	CD68	Macrophages
CTRL085	CTRL	0	CD68	Macrophages
CTRL085	CTRL	0	CD68	Macrophages
CTRL085	CTRL	0	CD68	Macrophages
CTRL085	CTRL	0	CD68	Macrophages
CTRL085	CTRL	0	CD68	Macrophages
CTRL085	CTRL	0	CD68	Macrophages
CTRL085	CTRL	0	CD68	Macrophages
CTRL085	CTRL	0	CD68	Macrophages
CTRL085	CTRL	0	CD68	Macrophages
CTRL085	CTRL	0	CD68	Macrophages
CTRL085	CTRL	0	CD68	Macrophages
CTRL085	CTRL	0	CD68	Macrophages
CTRL085	CTRL	1.09861	CD68	Macrophages
CTRL085	CTRL	0.693147	CD68	Macrophages
CTRL085	CTRL	0	CD68	Macrophages
CTRL085	CTRL	0	CD68	Macrophages
CTRL085	CTRL	0	CD68	Macrophages
CTRL085	CTRL	0	CD68	Macrophages
CTRL085	CTRL	0	CD68	Macrophages
CTRL085	CTRL	0	CD68	Macrophages
CTRL085	CTRL	0	CD68	Macrophages
CTRL085	CTRL	0	CD68	Macrophages
CTRL085	CTRL	0	CD68	Macrophages
CTRL085	CTRL	0	CD68	Macrophages
CTRL085	CTRL	0	CD68	Macrophages
CTRL085	CTRL	0	CD68	Macrophages
CTRL085	CTRL	0	CD68	Macrophages
CTRL085	CTRL	0	CD68	Macrophages
CTRL085	CTRL	0	CD68	Macrophages
CTRL085	CTRL	0	CD68	Macrophages
CTRL085	CTRL	0	CD68	Macrophages
CTRL085	CTRL	0	CD68	Macrophages
CTRL085	CTRL	0	CD68	Macrophages
CTRL085	CTRL	0	CD68	Macrophages
CTRL085	CTRL	0	CD68	Macrophages
CTRL085	CTRL	0	CD68	Macrophages
CTRL085	CTRL	0	CD68	Macrophages
CTRL085	CTRL	0	CD68	Macrophages
CTRL085	CTRL	0	CD68	Macrophages
CTRL085	CTRL	1.09861	CD68	Macrophages
CTRL085	CTRL	0	CD68	Macrophages
CTRL085	CTRL	0	CD68	Macrophages
CTRL085	CTRL	0	CD68	Macrophages
CTRL085	CTRL	0	CD68	Macrophages
CTRL085	CTRL	0	CD68	Macrophages
CTRL085	CTRL	0	CD68	Macrophages
CTRL085	CTRL	0	CD68	Macrophages
CTRL085	CTRL	0	CD68	Macrophages
CTRL085	CTRL	0	CD68	Macrophages
CTRL085	CTRL	0	CD68	Macrophages
CTRL085	CTRL	0	CD68	Macrophages
CTRL085	CTRL	0	CD68	Macrophages
CTRL085	CTRL	0	CD68	Macrophages
CTRL085	CTRL	0	CD68	Macrophages
CTRL085	CTRL	0	CD68	Macrophages
CTRL085	CTRL	0	CD68	Macrophages
CTRL085	CTRL	0	CD68	Macrophages
CTRL085	CTRL	0	CD68	Macrophages
CTRL085	CTRL	0	CD68	Macrophages
CTRL085	CTRL	0	CD68	Macrophages
CTRL085	CTRL	0	CD68	Macrophages
CTRL085	CTRL	0	CD68	Macrophages
CTRL085	CTRL	0	CD68	Macrophages
CTRL085	CTRL	0	CD68	Macrophages
CTRL085	CTRL	0	CD68	Macrophages
CTRL085	CTRL	0	CD68	Macrophages
CTRL085	CTRL	0	CD68	Macrophages
CTRL085	CTRL	0	CD68	Macrophages
CTRL085	CTRL	0	CD68	Macrophages
CTRL085	CTRL	0	CD68	Macrophages
CTRL085	CTRL	0	CD68	Macrophages
CTRL085	CTRL	0	CD68	Macrophages
CTRL085	CTRL	0	CD68	Macrophages
CTRL085	CTRL	0	CD68	Macrophages
CTRL085	CTRL	0	CD68	Macrophages
CTRL085	CTRL	0	CD68	Macrophages
CTRL085	CTRL	0	CD68	Macrophages
CTRL085	CTRL	0	CD68	Macrophages
CTRL085	CTRL	0	CD68	Macrophages
CTRL085	CTRL	0	CD68	Macrophages
CTRL085	CTRL	0	CD68	Macrophages
CTRL085	CTRL	0	CD68	Macrophages
CTRL085	CTRL	0	CD68	Macrophages
CTRL085	CTRL	0	CD68	Macrophages
CTRL085	CTRL	0	CD68	Macrophages
CTRL085	CTRL	0	CD68	Macrophages
CTRL085	CTRL	0	CD68	Macrophages
CTRL085	CTRL	0	CD68	Macrophages
CTRL085	CTRL	0	CD68	Macrophages
CTRL085	CTRL	0	CD68	Macrophages
CTRL085	CTRL	0	CD68	Macrophages
CTRL085	CTRL	0	CD68	Macrophages
CTRL085	CTRL	0	CD68	Macrophages
CTRL085	CTRL	0	CD68	Macrophages
CTRL085	CTRL	0	CD68	Macrophages
CTRL085	CTRL	0	CD68	Macrophages
CTRL085	CTRL	0	CD68	Macrophages
CTRL085	CTRL	0	CD68	Macrophages
CTRL085	CTRL	0	CD68	Macrophages
CTRL085	CTRL	0	CD68	Macrophages
CTRL085	CTRL	0	CD68	Macrophages
CTRL085	CTRL	0	CD68	Macrophages
CTRL085	CTRL	0	CD68	Macrophages
CTRL085	CTRL	0	CD68	Macrophages
CTRL085	CTRL	0	CD68	Macrophages
CTRL085	CTRL	0	CD68	Macrophages
CTRL085	CTRL	0	CD68	Macrophages
CTRL085	CTRL	0	CD68	Macrophages
CTRL085	CTRL	0	CD68	Macrophages
CTRL085	CTRL	0	CD68	Macrophages
CTRL085	CTRL	0.693147	CD68	Macrophages
CTRL085	CTRL	0	CD68	Macrophages
CTRL085	CTRL	0	CD68	Macrophages
CTRL085	CTRL	0	CD68	Macrophages
CTRL085	CTRL	0.693147	CD68	Macrophages
CTRL085	CTRL	0	CD68	Macrophages
CTRL085	CTRL	0	CD68	Macrophages
CTRL085	CTRL	0	CD68	Macrophages
CTRL085	CTRL	0.693147	CD68	Macrophages
CTRL085	CTRL	0	CD68	Macrophages
CTRL085	CTRL	0	CD68	Macrophages
CTRL085	CTRL	0	CD68	Macrophages
CTRL085	CTRL	0.693147	CD68	Macrophages
CTRL085	CTRL	0	CD68	Macrophages
CTRL085	CTRL	0	CD68	Macrophages
CTRL085	CTRL	0	CD68	Macrophages
CTRL085	CTRL	0	CD68	Macrophages
CTRL085	CTRL	0	CD68	Macrophages
CTRL085	CTRL	0	CD68	Macrophages
CTRL085	CTRL	0	CD68	Macrophages
CTRL085	CTRL	0	CD68	Macrophages
CTRL085	CTRL	0	CD68	Macrophages
CTRL085	CTRL	0.693147	CD68	Macrophages
CTRL085	CTRL	0	CD68	Macrophages
CTRL085	CTRL	0	CD68	Macrophages
CTRL085	CTRL	0	CD68	Macrophages
CTRL085	CTRL	0	CD68	Macrophages
CTRL085	CTRL	0	CD68	Macrophages
CTRL085	CTRL	0	CD68	Macrophages
CTRL085	CTRL	0	CD68	Macrophages
CTRL085	CTRL	0	CD68	Macrophages
CTRL085	CTRL	0	CD68	Macrophages
CTRL085	CTRL	0	CD68	Macrophages
CTRL085	CTRL	0	CD68	Macrophages
CTRL085	CTRL	0	CD68	Macrophages
CTRL085	CTRL	0	CD68	Macrophages
CTRL085	CTRL	0	CD68	Macrophages
CTRL085	CTRL	0	CD68	Macrophages
CTRL085	CTRL	0.693147	CD68	Macrophages
CTRL085	CTRL	0	CD68	Macrophages
CTRL085	CTRL	0	CD68	Macrophages
CTRL085	CTRL	0	CD68	Macrophages
CTRL085	CTRL	0	CD68	Macrophages
CTRL085	CTRL	0	CD68	Macrophages
CTRL085	CTRL	0	CD68	Macrophages
CTRL085	CTRL	0.693147	CD68	Macrophages
CTRL085	CTRL	0	CD68	Macrophages
CTRL085	CTRL	0	CD68	Macrophages
CTRL085	CTRL	0	CD68	Macrophages
CTRL085	CTRL	0	CD68	Macrophages
CTRL085	CTRL	0	CD68	Macrophages
CTRL085	CTRL	0	CD68	Macrophages
CTRL085	CTRL	0	CD68	Macrophages
CTRL085	CTRL	0	CD68	Macrophages
CTRL085	CTRL	0	CD68	Macrophages
CTRL085	CTRL	0.693147	CD68	Macrophages
CTRL085	CTRL	0	CD68	Macrophages
CTRL085	CTRL	0	CD68	Macrophages
CTRL085	CTRL	0	CD68	Macrophages
CTRL085	CTRL	0	CD68	Macrophages
CTRL085	CTRL	0	CD68	Macrophages
CTRL085	CTRL	0	CD68	Macrophages
CTRL085	CTRL	0	CD68	Macrophages
CTRL085	CTRL	0.693147	CD68	Macrophages
CTRL085	CTRL	0	CD68	Macrophages
CTRL085	CTRL	0	CD68	Macrophages
CTRL085	CTRL	0	CD68	Macrophages
CTRL085	CTRL	0	CD68	Macrophages
CTRL085	CTRL	0	CD68	Macrophages
CTRL085	CTRL	0	CD68	Macrophages
CTRL085	CTRL	0	CD68	Macrophages
CTRL085	CTRL	0	CD68	Macrophages
CTRL085	CTRL	0.693147	CD68	Macrophages
CTRL085	CTRL	0	CD68	Macrophages
CTRL085	CTRL	0	CD68	Macrophages
CTRL085	CTRL	0	CD68	Macrophages
CTRL085	CTRL	0.693147	CD68	Macrophages
CTRL085	CTRL	0	CD68	Macrophages
CTRL085	CTRL	0	CD68	Macrophages
CTRL085	CTRL	0	CD68	Macrophages
CTRL085	CTRL	0	CD68	Macrophages
CTRL085	CTRL	0	CD68	Macrophages
CTRL085	CTRL	0	CD68	Macrophages
CTRL085	CTRL	0	CD68	Macrophages
CTRL085	CTRL	0	CD68	Macrophages
CTRL085	CTRL	0	CD68	Macrophages
CTRL085	CTRL	0	CD68	Macrophages
CTRL085	CTRL	0	CD68	Macrophages
CTRL085	CTRL	0	CD68	Macrophages
CTRL085	CTRL	0	CD68	Macrophages
CTRL085	CTRL	0	CD68	Macrophages
CTRL085	CTRL	0	CD68	Macrophages
CTRL086	CTRL	0	CD68	Macrophages
CTRL086	CTRL	0	CD68	Macrophages
CTRL086	CTRL	0	CD68	Macrophages
CTRL086	CTRL	0	CD68	Macrophages
CTRL086	CTRL	0	CD68	Macrophages
CTRL086	CTRL	0	CD68	Macrophages
CTRL086	CTRL	0	CD68	Macrophages
CTRL086	CTRL	0	CD68	Macrophages
CTRL086	CTRL	0	CD68	Macrophages
CTRL086	CTRL	0	CD68	Macrophages
CTRL086	CTRL	0	CD68	Macrophages
CTRL086	CTRL	0	CD68	Macrophages
CTRL086	CTRL	0	CD68	Macrophages
CTRL086	CTRL	0	CD68	Macrophages
CTRL086	CTRL	0	CD68	Macrophages
CTRL086	CTRL	0	CD68	Macrophages
CTRL086	CTRL	0	CD68	Macrophages
CTRL086	CTRL	0	CD68	Macrophages
CTRL086	CTRL	0	CD68	Macrophages
CTRL086	CTRL	0	CD68	Macrophages
CTRL086	CTRL	0	CD68	Macrophages
CTRL086	CTRL	0	CD68	Macrophages
CTRL086	CTRL	0	CD68	Macrophages
CTRL086	CTRL	0	CD68	Macrophages
CTRL086	CTRL	0	CD68	Macrophages
CTRL086	CTRL	0	CD68	Macrophages
CTRL086	CTRL	0	CD68	Macrophages
CTRL086	CTRL	0	CD68	Macrophages
CTRL086	CTRL	0	CD68	Macrophages
CTRL086	CTRL	0	CD68	Macrophages
CTRL086	CTRL	0	CD68	Macrophages
CTRL086	CTRL	0	CD68	Macrophages
CTRL086	CTRL	0	CD68	Macrophages
CTRL086	CTRL	0	CD68	Macrophages
CTRL086	CTRL	0	CD68	Macrophages
CTRL086	CTRL	0	CD68	Macrophages
CTRL086	CTRL	0	CD68	Macrophages
CTRL086	CTRL	0	CD68	Macrophages
CTRL086	CTRL	0	CD68	Macrophages
CTRL086	CTRL	0	CD68	Macrophages
CTRL086	CTRL	0	CD68	Macrophages
CTRL086	CTRL	0	CD68	Macrophages
CTRL086	CTRL	0	CD68	Macrophages
CTRL086	CTRL	0	CD68	Macrophages
CTRL086	CTRL	0	CD68	Macrophages
CTRL086	CTRL	0	CD68	Macrophages
CTRL086	CTRL	0	CD68	Macrophages
CTRL086	CTRL	0	CD68	Macrophages
CTRL086	CTRL	0	CD68	Macrophages
CTRL086	CTRL	0	CD68	Macrophages
CTRL086	CTRL	0	CD68	Macrophages
CTRL086	CTRL	0	CD68	Macrophages
CTRL086	CTRL	0	CD68	Macrophages
CTRL086	CTRL	0	CD68	Macrophages
CTRL086	CTRL	0	CD68	Macrophages
CTRL086	CTRL	0	CD68	Macrophages
CTRL086	CTRL	0	CD68	Macrophages
CTRL086	CTRL	0	CD68	Macrophages
CTRL086	CTRL	0	CD68	Macrophages
CTRL086	CTRL	0	CD68	Macrophages
CTRL086	CTRL	0	CD68	Macrophages
CTRL086	CTRL	0	CD68	Macrophages
CTRL086	CTRL	0	CD68	Macrophages
CTRL086	CTRL	0	CD68	Macrophages
CTRL086	CTRL	0	CD68	Macrophages
CTRL086	CTRL	0	CD68	Macrophages
CTRL086	CTRL	0	CD68	Macrophages
CTRL086	CTRL	0	CD68	Macrophages
CTRL086	CTRL	0	CD68	Macrophages
CTRL086	CTRL	0	CD68	Macrophages
CTRL086	CTRL	0	CD68	Macrophages
CTRL086	CTRL	0	CD68	Macrophages
CTRL086	CTRL	0	CD68	Macrophages
CTRL086	CTRL	0	CD68	Macrophages
CTRL086	CTRL	0	CD68	Macrophages
CTRL086	CTRL	0	CD68	Macrophages
CTRL086	CTRL	0	CD68	Macrophages
CTRL086	CTRL	0	CD68	Macrophages
CTRL086	CTRL	0	CD68	Macrophages
CTRL086	CTRL	0	CD68	Macrophages
CTRL086	CTRL	0	CD68	Macrophages
CTRL086	CTRL	0	CD68	Macrophages
CTRL086	CTRL	0	CD68	Macrophages
CTRL086	CTRL	0	CD68	Macrophages
CTRL086	CTRL	0	CD68	Macrophages
CTRL086	CTRL	0	CD68	Macrophages
CTRL086	CTRL	0	CD68	Macrophages
CTRL086	CTRL	0	CD68	Macrophages
CTRL086	CTRL	0	CD68	Macrophages
CTRL086	CTRL	0	CD68	Macrophages
CTRL086	CTRL	0	CD68	Macrophages
CTRL086	CTRL	0	CD68	Macrophages
CTRL086	CTRL	0	CD68	Macrophages
CTRL086	CTRL	0	CD68	Macrophages
CTRL086	CTRL	0	CD68	Macrophages
CTRL086	CTRL	0	CD68	Macrophages
CTRL086	CTRL	0	CD68	Macrophages
CTRL086	CTRL	0	CD68	Macrophages
CTRL086	CTRL	0	CD68	Macrophages
CTRL086	CTRL	0	CD68	Macrophages
CTRL086	CTRL	0	CD68	Macrophages
CTRL086	CTRL	0	CD68	Macrophages
CTRL086	CTRL	0	CD68	Macrophages
CTRL086	CTRL	0	CD68	Macrophages
CTRL086	CTRL	0	CD68	Macrophages
CTRL086	CTRL	0	CD68	Macrophages
CTRL086	CTRL	0	CD68	Macrophages
CTRL086	CTRL	0	CD68	Macrophages
CTRL086	CTRL	0.693147	CD68	Macrophages
CTRL086	CTRL	0	CD68	Macrophages
CTRL086	CTRL	0	CD68	Macrophages
CTRL086	CTRL	0	CD68	Macrophages
CTRL086	CTRL	0	CD68	Macrophages
CTRL086	CTRL	0	CD68	Macrophages
CTRL086	CTRL	0	CD68	Macrophages
CTRL086	CTRL	0	CD68	Macrophages
CTRL086	CTRL	0	CD68	Macrophages
CTRL086	CTRL	0	CD68	Macrophages
CTRL086	CTRL	0	CD68	Macrophages
CTRL086	CTRL	0	CD68	Macrophages
CTRL086	CTRL	0	CD68	Macrophages
CTRL086	CTRL	0	CD68	Macrophages
CTRL086	CTRL	0	CD68	Macrophages
CTRL086	CTRL	0	CD68	Macrophages
CTRL086	CTRL	0	CD68	Macrophages
CTRL086	CTRL	0	CD68	Macrophages
CTRL086	CTRL	0	CD68	Macrophages
CTRL086	CTRL	0	CD68	Macrophages
CTRL086	CTRL	0	CD68	Macrophages
CTRL086	CTRL	0	CD68	Macrophages
CTRL086	CTRL	0	CD68	Macrophages
CTRL086	CTRL	0	CD68	Macrophages
CTRL086	CTRL	0	CD68	Macrophages
CTRL086	CTRL	0	CD68	Macrophages
CTRL086	CTRL	0	CD68	Macrophages
CTRL086	CTRL	0	CD68	Macrophages
CTRL086	CTRL	0	CD68	Macrophages
CTRL086	CTRL	0	CD68	Macrophages
CTRL086	CTRL	0	CD68	Macrophages
CTRL086	CTRL	0	CD68	Macrophages
CTRL086	CTRL	0	CD68	Macrophages
CTRL086	CTRL	0	CD68	Macrophages
CTRL086	CTRL	0	CD68	Macrophages
CTRL086	CTRL	0	CD68	Macrophages
CTRL086	CTRL	0	CD68	Macrophages
CTRL086	CTRL	0	CD68	Macrophages
CTRL086	CTRL	0	CD68	Macrophages
CTRL086	CTRL	0	CD68	Macrophages
CTRL086	CTRL	0	CD68	Macrophages
CTRL086	CTRL	0	CD68	Macrophages
CTRL086	CTRL	0	CD68	Macrophages
CTRL086	CTRL	0	CD68	Macrophages
CTRL086	CTRL	0	CD68	Macrophages
CTRL086	CTRL	0	CD68	Macrophages
CTRL086	CTRL	0	CD68	Macrophages
CTRL086	CTRL	0	CD68	Macrophages
CTRL086	CTRL	0	CD68	Macrophages
CTRL086	CTRL	0	CD68	Macrophages
CTRL086	CTRL	0	CD68	Macrophages
CTRL086	CTRL	0	CD68	Macrophages
CTRL086	CTRL	0	CD68	Macrophages
CTRL086	CTRL	0	CD68	Macrophages
CTRL086	CTRL	0	CD68	Macrophages
CTRL086	CTRL	0	CD68	Macrophages
CTRL086	CTRL	0	CD68	Macrophages
CTRL086	CTRL	0	CD68	Macrophages
CTRL086	CTRL	0	CD68	Macrophages
CTRL086	CTRL	0	CD68	Macrophages
CTRL086	CTRL	0	CD68	Macrophages
CTRL086	CTRL	0	CD68	Macrophages
CTRL086	CTRL	0	CD68	Macrophages
CTRL086	CTRL	0	CD68	Macrophages
CTRL086	CTRL	0	CD68	Macrophages
CTRL086	CTRL	0	CD68	Macrophages
CTRL086	CTRL	0	CD68	Macrophages
CTRL086	CTRL	0	CD68	Macrophages
CTRL086	CTRL	0	CD68	Macrophages
CTRL086	CTRL	0	CD68	Macrophages
CTRL086	CTRL	0	CD68	Macrophages
CTRL086	CTRL	0	CD68	Macrophages
CTRL086	CTRL	0	CD68	Macrophages
CTRL086	CTRL	0	CD68	Macrophages
CTRL086	CTRL	0.693147	CD68	Macrophages
CTRL086	CTRL	0	CD68	Macrophages
CTRL086	CTRL	0	CD68	Macrophages
CTRL086	CTRL	0	CD68	Macrophages
CTRL086	CTRL	0	CD68	Macrophages
CTRL086	CTRL	0	CD68	Macrophages
CTRL086	CTRL	0	CD68	Macrophages
CTRL086	CTRL	0	CD68	Macrophages
CTRL086	CTRL	0	CD68	Macrophages
CTRL086	CTRL	0	CD68	Macrophages
CTRL086	CTRL	0	CD68	Macrophages
CTRL086	CTRL	0	CD68	Macrophages
CTRL086	CTRL	0	CD68	Macrophages
CTRL086	CTRL	0	CD68	Macrophages
CTRL086	CTRL	0	CD68	Macrophages
CTRL086	CTRL	0	CD68	Macrophages
CTRL086	CTRL	0	CD68	Macrophages
CTRL086	CTRL	0	CD68	Macrophages
CTRL086	CTRL	0	CD68	Macrophages
CTRL086	CTRL	0	CD68	Macrophages
CTRL086	CTRL	0	CD68	Macrophages
CTRL086	CTRL	0	CD68	Macrophages
CTRL086	CTRL	0	CD68	Macrophages
CTRL086	CTRL	0	CD68	Macrophages
CTRL086	CTRL	0	CD68	Macrophages
CTRL086	CTRL	0	CD68	Macrophages
CTRL086	CTRL	0	CD68	Macrophages
CTRL086	CTRL	0	CD68	Macrophages
CTRL086	CTRL	0	CD68	Macrophages
CTRL086	CTRL	0	CD68	Macrophages
CTRL086	CTRL	0	CD68	Macrophages
CTRL086	CTRL	0	CD68	Macrophages
CTRL086	CTRL	0	CD68	Macrophages
CTRL086	CTRL	0	CD68	Macrophages
CTRL086	CTRL	0	CD68	Macrophages
CTRL086	CTRL	0	CD68	Macrophages
CTRL086	CTRL	0	CD68	Macrophages
CTRL086	CTRL	0	CD68	Macrophages
CTRL086	CTRL	0	CD68	Macrophages
CTRL086	CTRL	0	CD68	Macrophages
CTRL086	CTRL	0	CD68	Macrophages
CTRL086	CTRL	0	CD68	Macrophages
CTRL086	CTRL	0	CD68	Macrophages
CTRL086	CTRL	0	CD68	Macrophages
CTRL086	CTRL	0	CD68	Macrophages
CTRL086	CTRL	0	CD68	Macrophages
CTRL086	CTRL	0	CD68	Macrophages
CTRL086	CTRL	0	CD68	Macrophages
CTRL086	CTRL	0	CD68	Macrophages
CTRL086	CTRL	0	CD68	Macrophages
CTRL086	CTRL	0	CD68	Macrophages
CTRL086	CTRL	0	CD68	Macrophages
CTRL086	CTRL	0	CD68	Macrophages
CTRL086	CTRL	0	CD68	Macrophages
CTRL086	CTRL	0	CD68	Macrophages
CTRL086	CTRL	0.693147	CD68	Macrophages
CTRL086	CTRL	0	CD68	Macrophages
CTRL086	CTRL	0	CD68	Macrophages
CTRL086	CTRL	0	CD68	Macrophages
CTRL086	CTRL	0	CD68	Macrophages
CTRL086	CTRL	0	CD68	Macrophages
CTRL086	CTRL	0	CD68	Macrophages
CTRL086	CTRL	0	CD68	Macrophages
CTRL086	CTRL	0	CD68	Macrophages
CTRL086	CTRL	0	CD68	Macrophages
CTRL086	CTRL	0	CD68	Macrophages
CTRL086	CTRL	0	CD68	Macrophages
CTRL086	CTRL	0	CD68	Macrophages
CTRL086	CTRL	0	CD68	Macrophages
CTRL086	CTRL	0	CD68	Macrophages
CTRL086	CTRL	0	CD68	Macrophages
CTRL086	CTRL	0	CD68	Macrophages
CTRL086	CTRL	0	CD68	Macrophages
CTRL086	CTRL	0	CD68	Macrophages
CTRL086	CTRL	0	CD68	Macrophages
CTRL086	CTRL	0.693147	CD68	Macrophages
CTRL086	CTRL	0	CD68	Macrophages
CTRL086	CTRL	0	CD68	Macrophages
CTRL086	CTRL	0	CD68	Macrophages
CTRL086	CTRL	0	CD68	Macrophages
CTRL086	CTRL	0	CD68	Macrophages
CTRL086	CTRL	0	CD68	Macrophages
CTRL086	CTRL	0	CD68	Macrophages
CTRL086	CTRL	0	CD68	Macrophages
CTRL086	CTRL	0	CD68	Macrophages
CTRL086	CTRL	0	CD68	Macrophages
CTRL086	CTRL	0	CD68	Macrophages
CTRL086	CTRL	0	CD68	Macrophages
CTRL086	CTRL	0	CD68	Macrophages
CTRL086	CTRL	0	CD68	Macrophages
CTRL086	CTRL	0	CD68	Macrophages
CTRL086	CTRL	0	CD68	Macrophages
CTRL086	CTRL	0	CD68	Macrophages
CTRL086	CTRL	0	CD68	Macrophages
CTRL086	CTRL	0	CD68	Macrophages
CTRL086	CTRL	0	CD68	Macrophages
CTRL086	CTRL	0	CD68	Macrophages
CTRL086	CTRL	0	CD68	Macrophages
CTRL086	CTRL	0	CD68	Macrophages
CTRL086	CTRL	0	CD68	Macrophages
CTRL086	CTRL	0	CD68	Macrophages
CTRL086	CTRL	0	CD68	Macrophages
CTRL086	CTRL	0	CD68	Macrophages
CTRL086	CTRL	0	CD68	Macrophages
CTRL086	CTRL	0	CD68	Macrophages
CTRL086	CTRL	0	CD68	Macrophages
CTRL086	CTRL	0.693147	CD68	Macrophages
CTRL086	CTRL	0	CD68	Macrophages
CTRL086	CTRL	0	CD68	Macrophages
CTRL086	CTRL	0	CD68	Macrophages
CTRL086	CTRL	0	CD68	Macrophages
CTRL086	CTRL	0	CD68	Macrophages
CTRL086	CTRL	0	CD68	Macrophages
CTRL086	CTRL	0	CD68	Macrophages
CTRL086	CTRL	0	CD68	Macrophages
CTRL086	CTRL	0	CD68	Macrophages
CTRL086	CTRL	0	CD68	Macrophages
CTRL086	CTRL	0	CD68	Macrophages
CTRL086	CTRL	0	CD68	Macrophages
CTRL086	CTRL	0	CD68	Macrophages
CTRL086	CTRL	0	CD68	Macrophages
CTRL086	CTRL	0	CD68	Macrophages
CTRL086	CTRL	0	CD68	Macrophages
CTRL086	CTRL	0	CD68	Macrophages
CTRL086	CTRL	0	CD68	Macrophages
CTRL086	CTRL	0	CD68	Macrophages
CTRL086	CTRL	0	CD68	Macrophages
CTRL086	CTRL	0	CD68	Macrophages
CTRL086	CTRL	0	CD68	Macrophages
CTRL086	CTRL	0	CD68	Macrophages
CTRL086	CTRL	0	CD68	Macrophages
CTRL086	CTRL	0	CD68	Macrophages
CTRL086	CTRL	0	CD68	Macrophages
CTRL086	CTRL	0	CD68	Macrophages
CTRL086	CTRL	0	CD68	Macrophages
CTRL086	CTRL	0	CD68	Macrophages
CTRL086	CTRL	0	CD68	Macrophages
CTRL086	CTRL	0	CD68	Macrophages
CTRL086	CTRL	0	CD68	Macrophages
CTRL086	CTRL	0	CD68	Macrophages
CTRL086	CTRL	0	CD68	Macrophages
CTRL086	CTRL	0	CD68	Macrophages
CTRL086	CTRL	0	CD68	Macrophages
CTRL086	CTRL	0	CD68	Macrophages
CTRL086	CTRL	0	CD68	Macrophages
CTRL086	CTRL	0	CD68	Macrophages
CTRL086	CTRL	0	CD68	Macrophages
CTRL086	CTRL	0	CD68	Macrophages
CTRL086	CTRL	0	CD68	Macrophages
CTRL086	CTRL	0	CD68	Macrophages
CTRL086	CTRL	0	CD68	Macrophages
CTRL086	CTRL	0	CD68	Macrophages
CTRL086	CTRL	0	CD68	Macrophages
CTRL086	CTRL	0	CD68	Macrophages
CTRL086	CTRL	0	CD68	Macrophages
CTRL086	CTRL	0	CD68	Macrophages
CTRL086	CTRL	0	CD68	Macrophages
CTRL086	CTRL	0.693147	CD68	Macrophages
CTRL086	CTRL	0	CD68	Macrophages
CTRL086	CTRL	0	CD68	Macrophages
CTRL086	CTRL	0.693147	CD68	Macrophages
CTRL086	CTRL	0	CD68	Macrophages
CTRL086	CTRL	0	CD68	Macrophages
CTRL086	CTRL	0.693147	CD68	Macrophages
CTRL086	CTRL	0	CD68	Macrophages
CTRL086	CTRL	0	CD68	Macrophages
CTRL086	CTRL	0	CD68	Macrophages
CTRL086	CTRL	0	CD68	Macrophages
CTRL086	CTRL	0	CD68	Macrophages
CTRL086	CTRL	0	CD68	Macrophages
CTRL086	CTRL	0	CD68	Macrophages
CTRL086	CTRL	0	CD68	Macrophages
CTRL086	CTRL	0	CD68	Macrophages
CTRL086	CTRL	0	CD68	Macrophages
CTRL086	CTRL	0	CD68	Macrophages
CTRL086	CTRL	0	CD68	Macrophages
CTRL086	CTRL	0	CD68	Macrophages
CTRL086	CTRL	0	CD68	Macrophages
CTRL086	CTRL	0	CD68	Macrophages
CTRL086	CTRL	0	CD68	Macrophages
CTRL086	CTRL	0	CD68	Macrophages
CTRL086	CTRL	0	CD68	Macrophages
CTRL086	CTRL	0	CD68	Macrophages
CTRL086	CTRL	0	CD68	Macrophages
CTRL086	CTRL	0	CD68	Macrophages
CTRL086	CTRL	0	CD68	Macrophages
CTRL086	CTRL	0	CD68	Macrophages
CTRL086	CTRL	0	CD68	Macrophages
CTRL086	CTRL	0	CD68	Macrophages
CTRL086	CTRL	0	CD68	Macrophages
CTRL086	CTRL	0	CD68	Macrophages
CTRL086	CTRL	0	CD68	Macrophages
CTRL086	CTRL	0	CD68	Macrophages
CTRL086	CTRL	0	CD68	Macrophages
CTRL086	CTRL	0	CD68	Macrophages
CTRL086	CTRL	0	CD68	Macrophages
CTRL086	CTRL	0	CD68	Macrophages
CTRL086	CTRL	0	CD68	Macrophages
CTRL086	CTRL	0	CD68	Macrophages
CTRL086	CTRL	0	CD68	Macrophages
CTRL086	CTRL	0	CD68	Macrophages
CTRL086	CTRL	0	CD68	Macrophages
CTRL086	CTRL	0	CD68	Macrophages
CTRL086	CTRL	0	CD68	Macrophages
CTRL086	CTRL	0	CD68	Macrophages
CTRL086	CTRL	0	CD68	Macrophages
CTRL086	CTRL	0	CD68	Macrophages
CTRL086	CTRL	0	CD68	Macrophages
CTRL086	CTRL	0	CD68	Macrophages
CTRL086	CTRL	0	CD68	Macrophages
CTRL086	CTRL	0	CD68	Macrophages
CTRL086	CTRL	0	CD68	Macrophages
CTRL086	CTRL	0	CD68	Macrophages
CTRL086	CTRL	0	CD68	Macrophages
CTRL086	CTRL	0	CD68	Macrophages
CTRL086	CTRL	0	CD68	Macrophages
CTRL086	CTRL	0	CD68	Macrophages
CTRL086	CTRL	0	CD68	Macrophages
CTRL086	CTRL	0	CD68	Macrophages
CTRL086	CTRL	0	CD68	Macrophages
CTRL086	CTRL	0	CD68	Macrophages
CTRL086	CTRL	0	CD68	Macrophages
CTRL086	CTRL	0	CD68	Macrophages
CTRL086	CTRL	0	CD68	Macrophages
CTRL086	CTRL	0	CD68	Macrophages
CTRL086	CTRL	0	CD68	Macrophages
CTRL086	CTRL	0	CD68	Macrophages
CTRL086	CTRL	0	CD68	Macrophages
CTRL086	CTRL	0	CD68	Macrophages
CTRL086	CTRL	0	CD68	Macrophages
CTRL086	CTRL	0	CD68	Macrophages
CTRL086	CTRL	0	CD68	Macrophages
CTRL086	CTRL	0	CD68	Macrophages
CTRL086	CTRL	0	CD68	Macrophages
CTRL086	CTRL	0	CD68	Macrophages
CTRL086	CTRL	0	CD68	Macrophages
CTRL086	CTRL	0	CD68	Macrophages
CTRL086	CTRL	0	CD68	Macrophages
CTRL086	CTRL	0.693147	CD68	Macrophages
CTRL086	CTRL	0	CD68	Macrophages
CTRL086	CTRL	0	CD68	Macrophages
CTRL086	CTRL	0.693147	CD68	Macrophages
CTRL086	CTRL	0	CD68	Macrophages
CTRL086	CTRL	0	CD68	Macrophages
CTRL086	CTRL	0	CD68	Macrophages
CTRL086	CTRL	0	CD68	Macrophages
CTRL086	CTRL	0	CD68	Macrophages
CTRL086	CTRL	0.693147	CD68	Macrophages
CTRL086	CTRL	0	CD68	Macrophages
CTRL086	CTRL	0	CD68	Macrophages
CTRL086	CTRL	0	CD68	Macrophages
CTRL086	CTRL	0	CD68	Macrophages
CTRL086	CTRL	0	CD68	Macrophages
CTRL086	CTRL	0	CD68	Macrophages
CTRL086	CTRL	0	CD68	Macrophages
CTRL086	CTRL	0	CD68	Macrophages
CTRL086	CTRL	0	CD68	Macrophages
CTRL086	CTRL	0	CD68	Macrophages
CTRL086	CTRL	0	CD68	Macrophages
CTRL086	CTRL	0	CD68	Macrophages
CTRL086	CTRL	0	CD68	Macrophages
CTRL086	CTRL	0	CD68	Macrophages
CTRL086	CTRL	0	CD68	Macrophages
CTRL086	CTRL	0	CD68	Macrophages
CTRL086	CTRL	0	CD68	Macrophages
CTRL086	CTRL	0.693147	CD68	Macrophages
CTRL086	CTRL	0	CD68	Macrophages
CTRL086	CTRL	0	CD68	Macrophages
CTRL086	CTRL	0	CD68	Macrophages
CTRL086	CTRL	0	CD68	Macrophages
CTRL086	CTRL	0	CD68	Macrophages
CTRL086	CTRL	0	CD68	Macrophages
CTRL086	CTRL	0	CD68	Macrophages
CTRL086	CTRL	0	CD68	Macrophages
CTRL086	CTRL	0.693147	CD68	Macrophages
CTRL086	CTRL	0	CD68	Macrophages
CTRL086	CTRL	0	CD68	Macrophages
CTRL086	CTRL	0.693147	CD68	Macrophages
CTRL086	CTRL	0	CD68	Macrophages
CTRL086	CTRL	0	CD68	Macrophages
CTRL086	CTRL	0	CD68	Macrophages
CTRL086	CTRL	0	CD68	Macrophages
CTRL086	CTRL	0	CD68	Macrophages
CTRL086	CTRL	0	CD68	Macrophages
CTRL086	CTRL	0	CD68	Macrophages
CTRL086	CTRL	0	CD68	Macrophages
CTRL086	CTRL	0	CD68	Macrophages
CTRL086	CTRL	0	CD68	Macrophages
CTRL086	CTRL	0	CD68	Macrophages
CTRL086	CTRL	0	CD68	Macrophages
CTRL086	CTRL	0	CD68	Macrophages
CTRL086	CTRL	0	CD68	Macrophages
CTRL086	CTRL	0	CD68	Macrophages
CTRL086	CTRL	0	CD68	Macrophages
CTRL086	CTRL	0	CD68	Macrophages
CTRL086	CTRL	0	CD68	Macrophages
CTRL086	CTRL	0	CD68	Macrophages
CTRL086	CTRL	0	CD68	Macrophages
CTRL086	CTRL	0	CD68	Macrophages
CTRL086	CTRL	0	CD68	Macrophages
CTRL086	CTRL	0	CD68	Macrophages
CTRL086	CTRL	0	CD68	Macrophages
CTRL086	CTRL	0	CD68	Macrophages
CTRL086	CTRL	0	CD68	Macrophages
CTRL086	CTRL	0	CD68	Macrophages
CTRL086	CTRL	0	CD68	Macrophages
CTRL086	CTRL	0	CD68	Macrophages
CTRL086	CTRL	0	CD68	Macrophages
CTRL086	CTRL	0	CD68	Macrophages
CTRL086	CTRL	0	CD68	Macrophages
CTRL086	CTRL	0	CD68	Macrophages
CTRL086	CTRL	0	CD68	Macrophages
CTRL086	CTRL	0	CD68	Macrophages
CTRL086	CTRL	0	CD68	Macrophages
CTRL086	CTRL	0	CD68	Macrophages
CTRL086	CTRL	0	CD68	Macrophages
CTRL086	CTRL	0	CD68	Macrophages
CTRL086	CTRL	0.693147	CD68	Macrophages
CTRL086	CTRL	0	CD68	Macrophages
CTRL086	CTRL	0	CD68	Macrophages
CTRL086	CTRL	0	CD68	Macrophages
CTRL086	CTRL	0	CD68	Macrophages
CTRL086	CTRL	0	CD68	Macrophages
CTRL086	CTRL	0	CD68	Macrophages
CTRL086	CTRL	0	CD68	Macrophages
CTRL086	CTRL	0	CD68	Macrophages
CTRL086	CTRL	0	CD68	Macrophages
CTRL086	CTRL	0	CD68	Macrophages
CTRL086	CTRL	0	CD68	Macrophages
CTRL086	CTRL	0	CD68	Macrophages
CTRL086	CTRL	0	CD68	Macrophages
CTRL086	CTRL	0	CD68	Macrophages
CTRL086	CTRL	0	CD68	Macrophages
CTRL086	CTRL	0	CD68	Macrophages
CTRL086	CTRL	0	CD68	Macrophages
CTRL086	CTRL	0	CD68	Macrophages
CTRL086	CTRL	0	CD68	Macrophages
CTRL086	CTRL	0	CD68	Macrophages
CTRL086	CTRL	0	CD68	Macrophages
CTRL086	CTRL	0	CD68	Macrophages
CTRL086	CTRL	0	CD68	Macrophages
CTRL086	CTRL	0	CD68	Macrophages
CTRL086	CTRL	0	CD68	Macrophages
CTRL086	CTRL	0	CD68	Macrophages
CTRL086	CTRL	0	CD68	Macrophages
CTRL086	CTRL	0	CD68	Macrophages
CTRL086	CTRL	0	CD68	Macrophages
CTRL086	CTRL	0	CD68	Macrophages
CTRL086	CTRL	0	CD68	Macrophages
CTRL086	CTRL	0	CD68	Macrophages
CTRL086	CTRL	0	CD68	Macrophages
CTRL086	CTRL	0	CD68	Macrophages
CTRL086	CTRL	0	CD68	Macrophages
CTRL086	CTRL	0	CD68	Macrophages
CTRL086	CTRL	0	CD68	Macrophages
CTRL086	CTRL	0	CD68	Macrophages
CTRL086	CTRL	0	CD68	Macrophages
CTRL086	CTRL	0	CD68	Macrophages
CTRL086	CTRL	0	CD68	Macrophages
CTRL086	CTRL	0	CD68	Macrophages
CTRL086	CTRL	0	CD68	Macrophages
CTRL086	CTRL	0	CD68	Macrophages
CTRL086	CTRL	0	CD68	Macrophages
CTRL086	CTRL	0	CD68	Macrophages
CTRL086	CTRL	0	CD68	Macrophages
CTRL086	CTRL	0	CD68	Macrophages
CTRL086	CTRL	0	CD68	Macrophages
CTRL086	CTRL	0	CD68	Macrophages
CTRL086	CTRL	0	CD68	Macrophages
CTRL086	CTRL	0	CD68	Macrophages
CTRL086	CTRL	0	CD68	Macrophages
CTRL086	CTRL	0	CD68	Macrophages
CTRL086	CTRL	0	CD68	Macrophages
CTRL086	CTRL	0	CD68	Macrophages
CTRL086	CTRL	0	CD68	Macrophages
CTRL086	CTRL	0	CD68	Macrophages
CTRL086	CTRL	0	CD68	Macrophages
CTRL086	CTRL	0	CD68	Macrophages
CTRL086	CTRL	0	CD68	Macrophages
CTRL086	CTRL	0	CD68	Macrophages
CTRL086	CTRL	0	CD68	Macrophages
CTRL086	CTRL	0	CD68	Macrophages
CTRL086	CTRL	0	CD68	Macrophages
CTRL086	CTRL	0	CD68	Macrophages
CTRL086	CTRL	0	CD68	Macrophages
CTRL086	CTRL	0	CD68	Macrophages
CTRL086	CTRL	0	CD68	Macrophages
CTRL086	CTRL	0	CD68	Macrophages
CTRL086	CTRL	0	CD68	Macrophages
CTRL086	CTRL	0	CD68	Macrophages
CTRL086	CTRL	0	CD68	Macrophages
CTRL086	CTRL	0	CD68	Macrophages
CTRL086	CTRL	0	CD68	Macrophages
CTRL086	CTRL	0	CD68	Macrophages
CTRL086	CTRL	0	CD68	Macrophages
CTRL086	CTRL	0	CD68	Macrophages
CTRL086	CTRL	0	CD68	Macrophages
CTRL086	CTRL	0	CD68	Macrophages
CTRL086	CTRL	0	CD68	Macrophages
CTRL086	CTRL	0	CD68	Macrophages
CTRL086	CTRL	0	CD68	Macrophages
CTRL086	CTRL	0	CD68	Macrophages
CTRL086	CTRL	0	CD68	Macrophages
CTRL086	CTRL	0	CD68	Macrophages
CTRL086	CTRL	0	CD68	Macrophages
CTRL086	CTRL	0	CD68	Macrophages
CTRL086	CTRL	0	CD68	Macrophages
CTRL086	CTRL	0	CD68	Macrophages
CTRL086	CTRL	0	CD68	Macrophages
CTRL086	CTRL	0	CD68	Macrophages
CTRL086	CTRL	0	CD68	Macrophages
CTRL086	CTRL	0	CD68	Macrophages
CTRL086	CTRL	0	CD68	Macrophages
CTRL086	CTRL	0	CD68	Macrophages
CTRL086	CTRL	0	CD68	Macrophages
CTRL086	CTRL	0	CD68	Macrophages
CTRL086	CTRL	0	CD68	Macrophages
CTRL086	CTRL	0	CD68	Macrophages
CTRL086	CTRL	0	CD68	Macrophages
CTRL086	CTRL	0	CD68	Macrophages
CTRL086	CTRL	0	CD68	Macrophages
CTRL086	CTRL	0	CD68	Macrophages
CTRL086	CTRL	0	CD68	Macrophages
CTRL086	CTRL	0	CD68	Macrophages
CTRL086	CTRL	0	CD68	Macrophages
CTRL086	CTRL	0	CD68	Macrophages
CTRL086	CTRL	0.693147	CD68	Macrophages
CTRL086	CTRL	0	CD68	Macrophages
CTRL086	CTRL	0	CD68	Macrophages
CTRL086	CTRL	0	CD68	Macrophages
CTRL086	CTRL	0	CD68	Macrophages
CTRL086	CTRL	0	CD68	Macrophages
CTRL086	CTRL	0	CD68	Macrophages
CTRL086	CTRL	0	CD68	Macrophages
CTRL086	CTRL	0	CD68	Macrophages
CTRL086	CTRL	0	CD68	Macrophages
CTRL086	CTRL	0	CD68	Macrophages
CTRL086	CTRL	0	CD68	Macrophages
CTRL086	CTRL	0	CD68	Macrophages
CTRL086	CTRL	0	CD68	Macrophages
CTRL086	CTRL	0	CD68	Macrophages
CTRL086	CTRL	0	CD68	Macrophages
CTRL086	CTRL	0	CD68	Macrophages
CTRL086	CTRL	0	CD68	Macrophages
CTRL086	CTRL	0	CD68	Macrophages
CTRL086	CTRL	0	CD68	Macrophages
CTRL086	CTRL	0	CD68	Macrophages
CTRL086	CTRL	0	CD68	Macrophages
CTRL086	CTRL	0	CD68	Macrophages
CTRL086	CTRL	0	CD68	Macrophages
CTRL086	CTRL	0	CD68	Macrophages
CTRL086	CTRL	0	CD68	Macrophages
CTRL086	CTRL	0	CD68	Macrophages
CTRL086	CTRL	0	CD68	Macrophages
CTRL086	CTRL	0	CD68	Macrophages
CTRL086	CTRL	0	CD68	Macrophages
CTRL086	CTRL	0	CD68	Macrophages
CTRL086	CTRL	0	CD68	Macrophages
CTRL086	CTRL	0	CD68	Macrophages
CTRL086	CTRL	0	CD68	Macrophages
CTRL086	CTRL	0	CD68	Macrophages
CTRL086	CTRL	0	CD68	Macrophages
CTRL086	CTRL	0	CD68	Macrophages
CTRL086	CTRL	0	CD68	Macrophages
CTRL086	CTRL	0	CD68	Macrophages
CTRL086	CTRL	0	CD68	Macrophages
CTRL086	CTRL	0	CD68	Macrophages
CTRL086	CTRL	0	CD68	Macrophages
CTRL086	CTRL	0	CD68	Macrophages
CTRL086	CTRL	0	CD68	Macrophages
CTRL086	CTRL	0	CD68	Macrophages
CTRL086	CTRL	0	CD68	Macrophages
CTRL086	CTRL	0	CD68	Macrophages
CTRL086	CTRL	0	CD68	Macrophages
CTRL086	CTRL	0	CD68	Macrophages
CTRL086	CTRL	0	CD68	Macrophages
CTRL086	CTRL	0	CD68	Macrophages
CTRL086	CTRL	0	CD68	Macrophages
CTRL086	CTRL	0	CD68	Macrophages
CTRL086	CTRL	0	CD68	Macrophages
CTRL086	CTRL	0	CD68	Macrophages
CTRL086	CTRL	0	CD68	Macrophages
CTRL086	CTRL	0	CD68	Macrophages
CTRL086	CTRL	0	CD68	Macrophages
CTRL086	CTRL	0	CD68	Macrophages
CTRL086	CTRL	0	CD68	Macrophages
CTRL086	CTRL	0	CD68	Macrophages
CTRL086	CTRL	0	CD68	Macrophages
CTRL086	CTRL	0	CD68	Macrophages
CTRL086	CTRL	0	CD68	Macrophages
CTRL086	CTRL	0	CD68	Macrophages
CTRL086	CTRL	0	CD68	Macrophages
CTRL086	CTRL	0	CD68	Macrophages
CTRL086	CTRL	0	CD68	Macrophages
CTRL086	CTRL	0	CD68	Macrophages
CTRL086	CTRL	0	CD68	Macrophages
CTRL086	CTRL	0	CD68	Macrophages
CTRL086	CTRL	0	CD68	Macrophages
CTRL086	CTRL	0	CD68	Macrophages
CTRL086	CTRL	0	CD68	Macrophages
CTRL086	CTRL	0.693147	CD68	Macrophages
CTRL086	CTRL	0	CD68	Macrophages
CTRL086	CTRL	0	CD68	Macrophages
CTRL086	CTRL	0	CD68	Macrophages
CTRL086	CTRL	0	CD68	Macrophages
CTRL086	CTRL	0	CD68	Macrophages
CTRL086	CTRL	0	CD68	Macrophages
CTRL086	CTRL	0	CD68	Macrophages
CTRL086	CTRL	0	CD68	Macrophages
CTRL086	CTRL	0	CD68	Macrophages
CTRL086	CTRL	0	CD68	Macrophages
CTRL086	CTRL	0	CD68	Macrophages
CTRL086	CTRL	0	CD68	Macrophages
CTRL086	CTRL	0	CD68	Macrophages
CTRL086	CTRL	0	CD68	Macrophages
CTRL086	CTRL	0	CD68	Macrophages
CTRL086	CTRL	0	CD68	Macrophages
CTRL086	CTRL	0	CD68	Macrophages
CTRL086	CTRL	0	CD68	Macrophages
CTRL086	CTRL	0	CD68	Macrophages
CTRL086	CTRL	0	CD68	Macrophages
CTRL086	CTRL	0	CD68	Macrophages
CTRL086	CTRL	0	CD68	Macrophages
CTRL086	CTRL	0	CD68	Macrophages
CTRL086	CTRL	0	CD68	Macrophages
CTRL086	CTRL	0	CD68	Macrophages
CTRL086	CTRL	0	CD68	Macrophages
CTRL086	CTRL	0	CD68	Macrophages
CTRL086	CTRL	0	CD68	Macrophages
CTRL086	CTRL	0	CD68	Macrophages
CTRL086	CTRL	0	CD68	Macrophages
CTRL086	CTRL	0	CD68	Macrophages
CTRL086	CTRL	0	CD68	Macrophages
CTRL086	CTRL	0	CD68	Macrophages
CTRL086	CTRL	0	CD68	Macrophages
CTRL086	CTRL	0	CD68	Macrophages
CTRL086	CTRL	0	CD68	Macrophages
CTRL086	CTRL	0	CD68	Macrophages
CTRL086	CTRL	0	CD68	Macrophages
CTRL086	CTRL	0	CD68	Macrophages
CTRL086	CTRL	0	CD68	Macrophages
CTRL086	CTRL	0	CD68	Macrophages
CTRL086	CTRL	0	CD68	Macrophages
CTRL086	CTRL	0	CD68	Macrophages
CTRL086	CTRL	0	CD68	Macrophages
CTRL086	CTRL	0	CD68	Macrophages
CTRL086	CTRL	0	CD68	Macrophages
CTRL086	CTRL	0	CD68	Macrophages
CTRL086	CTRL	0	CD68	Macrophages
CTRL086	CTRL	0	CD68	Macrophages
CTRL086	CTRL	0	CD68	Macrophages
CTRL086	CTRL	0	CD68	Macrophages
CTRL086	CTRL	0	CD68	Macrophages
CTRL086	CTRL	0	CD68	Macrophages
CTRL086	CTRL	0	CD68	Macrophages
CTRL086	CTRL	0.693147	CD68	Macrophages
CTRL086	CTRL	0	CD68	Macrophages
CTRL086	CTRL	0	CD68	Macrophages
CTRL086	CTRL	0	CD68	Macrophages
CTRL086	CTRL	0	CD68	Macrophages
CTRL086	CTRL	0	CD68	Macrophages
CTRL086	CTRL	0	CD68	Macrophages
CTRL086	CTRL	0	CD68	Macrophages
CTRL086	CTRL	0	CD68	Macrophages
CTRL086	CTRL	0	CD68	Macrophages
CTRL086	CTRL	0	CD68	Macrophages
CTRL086	CTRL	0	CD68	Macrophages
CTRL086	CTRL	0	CD68	Macrophages
CTRL086	CTRL	0	CD68	Macrophages
CTRL086	CTRL	0	CD68	Macrophages
CTRL086	CTRL	0	CD68	Macrophages
CTRL086	CTRL	0	CD68	Macrophages
CTRL086	CTRL	0	CD68	Macrophages
CTRL086	CTRL	0	CD68	Macrophages
CTRL086	CTRL	0	CD68	Macrophages
CTRL086	CTRL	0.693147	CD68	Macrophages
CTRL086	CTRL	0	CD68	Macrophages
CTRL086	CTRL	0	CD68	Macrophages
CTRL086	CTRL	0	CD68	Macrophages
CTRL086	CTRL	0	CD68	Macrophages
CTRL086	CTRL	0	CD68	Macrophages
CTRL086	CTRL	0	CD68	Macrophages
CTRL086	CTRL	0	CD68	Macrophages
CTRL086	CTRL	0	CD68	Macrophages
CTRL086	CTRL	0	CD68	Macrophages
CTRL086	CTRL	0	CD68	Macrophages
CTRL086	CTRL	0	CD68	Macrophages
CTRL086	CTRL	0	CD68	Macrophages
CTRL086	CTRL	0	CD68	Macrophages
CTRL086	CTRL	0	CD68	Macrophages
CTRL086	CTRL	0	CD68	Macrophages
CTRL086	CTRL	0	CD68	Macrophages
CTRL086	CTRL	0	CD68	Macrophages
CTRL086	CTRL	0	CD68	Macrophages
CTRL086	CTRL	0	CD68	Macrophages
CTRL086	CTRL	0	CD68	Macrophages
CTRL086	CTRL	0	CD68	Macrophages
CTRL086	CTRL	0	CD68	Macrophages
CTRL086	CTRL	0	CD68	Macrophages
CTRL086	CTRL	0	CD68	Macrophages
CTRL086	CTRL	0	CD68	Macrophages
CTRL086	CTRL	0	CD68	Macrophages
CTRL086	CTRL	0	CD68	Macrophages
CTRL086	CTRL	0	CD68	Macrophages
CTRL086	CTRL	0	CD68	Macrophages
CTRL086	CTRL	0	CD68	Macrophages
CTRL086	CTRL	0.693147	CD68	Macrophages
CTRL086	CTRL	0	CD68	Macrophages
CTRL086	CTRL	0	CD68	Macrophages
CTRL086	CTRL	0	CD68	Macrophages
CTRL086	CTRL	0	CD68	Macrophages
CTRL086	CTRL	0	CD68	Macrophages
CTRL086	CTRL	0	CD68	Macrophages
CTRL086	CTRL	0	CD68	Macrophages
CTRL086	CTRL	0	CD68	Macrophages
CTRL086	CTRL	0	CD68	Macrophages
CTRL086	CTRL	0	CD68	Macrophages
CTRL086	CTRL	0	CD68	Macrophages
CTRL086	CTRL	0	CD68	Macrophages
CTRL086	CTRL	0	CD68	Macrophages
CTRL086	CTRL	0	CD68	Macrophages
CTRL086	CTRL	0	CD68	Macrophages
CTRL086	CTRL	0	CD68	Macrophages
CTRL086	CTRL	0	CD68	Macrophages
CTRL086	CTRL	0	CD68	Macrophages
CTRL086	CTRL	0	CD68	Macrophages
CTRL086	CTRL	0	CD68	Macrophages
CTRL086	CTRL	0	CD68	Macrophages
CTRL086	CTRL	0	CD68	Macrophages
CTRL086	CTRL	0	CD68	Macrophages
CTRL086	CTRL	0	CD68	Macrophages
CTRL086	CTRL	0	CD68	Macrophages
CTRL086	CTRL	0	CD68	Macrophages
CTRL086	CTRL	0	CD68	Macrophages
CTRL086	CTRL	0	CD68	Macrophages
CTRL086	CTRL	0	CD68	Macrophages
CTRL086	CTRL	0	CD68	Macrophages
CTRL086	CTRL	0	CD68	Macrophages
CTRL086	CTRL	0	CD68	Macrophages
CTRL086	CTRL	0	CD68	Macrophages
CTRL086	CTRL	0	CD68	Macrophages
CTRL086	CTRL	0	CD68	Macrophages
CTRL086	CTRL	0	CD68	Macrophages
CTRL086	CTRL	0	CD68	Macrophages
CTRL086	CTRL	0	CD68	Macrophages
CTRL086	CTRL	0	CD68	Macrophages
CTRL086	CTRL	0	CD68	Macrophages
CTRL086	CTRL	0	CD68	Macrophages
CTRL086	CTRL	0	CD68	Macrophages
CTRL086	CTRL	0	CD68	Macrophages
CTRL086	CTRL	0	CD68	Macrophages
CTRL086	CTRL	0	CD68	Macrophages
CTRL086	CTRL	0	CD68	Macrophages
CTRL086	CTRL	0	CD68	Macrophages
CTRL086	CTRL	0	CD68	Macrophages
CTRL086	CTRL	0	CD68	Macrophages
CTRL086	CTRL	0	CD68	Macrophages
CTRL086	CTRL	0.693147	CD68	Macrophages
CTRL086	CTRL	0	CD68	Macrophages
CTRL086	CTRL	0	CD68	Macrophages
CTRL086	CTRL	0.693147	CD68	Macrophages
CTRL086	CTRL	0	CD68	Macrophages
CTRL086	CTRL	0	CD68	Macrophages
CTRL086	CTRL	0.693147	CD68	Macrophages
CTRL086	CTRL	0	CD68	Macrophages
CTRL086	CTRL	0	CD68	Macrophages
CTRL086	CTRL	0	CD68	Macrophages
CTRL086	CTRL	0	CD68	Macrophages
CTRL086	CTRL	0	CD68	Macrophages
CTRL086	CTRL	0	CD68	Macrophages
CTRL086	CTRL	0	CD68	Macrophages
CTRL086	CTRL	0	CD68	Macrophages
CTRL086	CTRL	0	CD68	Macrophages
CTRL086	CTRL	0	CD68	Macrophages
CTRL086	CTRL	0	CD68	Macrophages
CTRL086	CTRL	0	CD68	Macrophages
CTRL086	CTRL	0	CD68	Macrophages
CTRL086	CTRL	0	CD68	Macrophages
CTRL086	CTRL	0	CD68	Macrophages
CTRL086	CTRL	0	CD68	Macrophages
CTRL086	CTRL	0	CD68	Macrophages
CTRL086	CTRL	0	CD68	Macrophages
CTRL086	CTRL	0	CD68	Macrophages
CTRL086	CTRL	0	CD68	Macrophages
CTRL086	CTRL	0	CD68	Macrophages
CTRL086	CTRL	0	CD68	Macrophages
CTRL086	CTRL	0	CD68	Macrophages
CTRL086	CTRL	0	CD68	Macrophages
CTRL086	CTRL	0	CD68	Macrophages
CTRL086	CTRL	0	CD68	Macrophages
CTRL086	CTRL	0	CD68	Macrophages
CTRL086	CTRL	0	CD68	Macrophages
CTRL086	CTRL	0	CD68	Macrophages
CTRL086	CTRL	0	CD68	Macrophages
CTRL086	CTRL	0	CD68	Macrophages
CTRL086	CTRL	0	CD68	Macrophages
CTRL086	CTRL	0	CD68	Macrophages
CTRL086	CTRL	0	CD68	Macrophages
CTRL086	CTRL	0	CD68	Macrophages
CTRL086	CTRL	0	CD68	Macrophages
CTRL086	CTRL	0	CD68	Macrophages
CTRL086	CTRL	0	CD68	Macrophages
CTRL086	CTRL	0	CD68	Macrophages
CTRL086	CTRL	0	CD68	Macrophages
CTRL086	CTRL	0	CD68	Macrophages
CTRL086	CTRL	0	CD68	Macrophages
CTRL086	CTRL	0	CD68	Macrophages
CTRL086	CTRL	0	CD68	Macrophages
CTRL086	CTRL	0	CD68	Macrophages
CTRL086	CTRL	0	CD68	Macrophages
CTRL086	CTRL	0	CD68	Macrophages
CTRL086	CTRL	0	CD68	Macrophages
CTRL086	CTRL	0	CD68	Macrophages
CTRL086	CTRL	0	CD68	Macrophages
CTRL086	CTRL	0	CD68	Macrophages
CTRL086	CTRL	0	CD68	Macrophages
CTRL086	CTRL	0	CD68	Macrophages
CTRL086	CTRL	0	CD68	Macrophages
CTRL086	CTRL	0	CD68	Macrophages
CTRL086	CTRL	0	CD68	Macrophages
CTRL086	CTRL	0	CD68	Macrophages
CTRL086	CTRL	0	CD68	Macrophages
CTRL086	CTRL	0	CD68	Macrophages
CTRL086	CTRL	0	CD68	Macrophages
CTRL086	CTRL	0	CD68	Macrophages
CTRL086	CTRL	0	CD68	Macrophages
CTRL086	CTRL	0	CD68	Macrophages
CTRL086	CTRL	0	CD68	Macrophages
CTRL086	CTRL	0	CD68	Macrophages
CTRL086	CTRL	0	CD68	Macrophages
CTRL086	CTRL	0	CD68	Macrophages
CTRL086	CTRL	0	CD68	Macrophages
CTRL086	CTRL	0	CD68	Macrophages
CTRL086	CTRL	0	CD68	Macrophages
CTRL086	CTRL	0	CD68	Macrophages
CTRL086	CTRL	0	CD68	Macrophages
CTRL086	CTRL	0	CD68	Macrophages
CTRL086	CTRL	0	CD68	Macrophages
CTRL086	CTRL	0.693147	CD68	Macrophages
CTRL086	CTRL	0	CD68	Macrophages
CTRL086	CTRL	0	CD68	Macrophages
CTRL086	CTRL	0.693147	CD68	Macrophages
CTRL086	CTRL	0	CD68	Macrophages
CTRL086	CTRL	0	CD68	Macrophages
CTRL086	CTRL	0	CD68	Macrophages
CTRL086	CTRL	0	CD68	Macrophages
CTRL086	CTRL	0	CD68	Macrophages
CTRL086	CTRL	0.693147	CD68	Macrophages
CTRL086	CTRL	0	CD68	Macrophages
CTRL086	CTRL	0	CD68	Macrophages
CTRL086	CTRL	0	CD68	Macrophages
CTRL086	CTRL	0	CD68	Macrophages
CTRL086	CTRL	0	CD68	Macrophages
CTRL086	CTRL	0	CD68	Macrophages
CTRL086	CTRL	0	CD68	Macrophages
CTRL086	CTRL	0	CD68	Macrophages
CTRL086	CTRL	0	CD68	Macrophages
CTRL086	CTRL	0	CD68	Macrophages
CTRL086	CTRL	0	CD68	Macrophages
CTRL086	CTRL	0	CD68	Macrophages
CTRL086	CTRL	0	CD68	Macrophages
CTRL086	CTRL	0	CD68	Macrophages
CTRL086	CTRL	0	CD68	Macrophages
CTRL086	CTRL	0	CD68	Macrophages
CTRL086	CTRL	0	CD68	Macrophages
CTRL086	CTRL	0.693147	CD68	Macrophages
CTRL086	CTRL	0	CD68	Macrophages
CTRL086	CTRL	0	CD68	Macrophages
CTRL086	CTRL	0	CD68	Macrophages
CTRL086	CTRL	0	CD68	Macrophages
CTRL086	CTRL	0	CD68	Macrophages
CTRL086	CTRL	0	CD68	Macrophages
CTRL086	CTRL	0	CD68	Macrophages
CTRL086	CTRL	0	CD68	Macrophages
CTRL086	CTRL	0.693147	CD68	Macrophages
CTRL086	CTRL	0	CD68	Macrophages
CTRL086	CTRL	0	CD68	Macrophages
CTRL086	CTRL	0.693147	CD68	Macrophages
CTRL086	CTRL	0	CD68	Macrophages
CTRL086	CTRL	0	CD68	Macrophages
CTRL086	CTRL	0	CD68	Macrophages
CTRL086	CTRL	0	CD68	Macrophages
CTRL086	CTRL	0	CD68	Macrophages
CTRL086	CTRL	0	CD68	Macrophages
CTRL086	CTRL	0	CD68	Macrophages
CTRL086	CTRL	0	CD68	Macrophages
CTRL086	CTRL	0	CD68	Macrophages
CTRL086	CTRL	0	CD68	Macrophages
CTRL086	CTRL	0	CD68	Macrophages
CTRL086	CTRL	0	CD68	Macrophages
CTRL086	CTRL	0	CD68	Macrophages
CTRL086	CTRL	0	CD68	Macrophages
CTRL086	CTRL	0	CD68	Macrophages
CTRL086	CTRL	0	CD68	Macrophages
CTRL086	CTRL	0	CD68	Macrophages
CTRL086	CTRL	0	CD68	Macrophages
CTRL086	CTRL	0	CD68	Macrophages
CTRL086	CTRL	0	CD68	Macrophages
CTRL086	CTRL	0	CD68	Macrophages
CTRL086	CTRL	0	CD68	Macrophages
CTRL086	CTRL	0	CD68	Macrophages
CTRL086	CTRL	0	CD68	Macrophages
CTRL086	CTRL	0	CD68	Macrophages
CTRL086	CTRL	0	CD68	Macrophages
CTRL086	CTRL	0	CD68	Macrophages
CTRL086	CTRL	0	CD68	Macrophages
CTRL086	CTRL	0	CD68	Macrophages
CTRL086	CTRL	0	CD68	Macrophages
CTRL086	CTRL	0	CD68	Macrophages
CTRL086	CTRL	0	CD68	Macrophages
CTRL086	CTRL	0	CD68	Macrophages
CTRL086	CTRL	0	CD68	Macrophages
CTRL086	CTRL	0	CD68	Macrophages
CTRL086	CTRL	0	CD68	Macrophages
CTRL086	CTRL	0	CD68	Macrophages
CTRL086	CTRL	0	CD68	Macrophages
CTRL086	CTRL	0	CD68	Macrophages
CTRL086	CTRL	0.693147	CD68	Macrophages
CTRL099_21	CTRL	0	CD68	Macrophages
CTRL099_21	CTRL	0	CD68	Macrophages
CTRL099_21	CTRL	0	CD68	Macrophages
CTRL099_21	CTRL	0	CD68	Macrophages
CTRL099_21	CTRL	0	CD68	Macrophages
CTRL099_21	CTRL	0	CD68	Macrophages
CTRL099_21	CTRL	0	CD68	Macrophages
CTRL099_21	CTRL	0	CD68	Macrophages
CTRL099_21	CTRL	0	CD68	Macrophages
CTRL099_21	CTRL	0	CD68	Macrophages
CTRL099_21	CTRL	0	CD68	Macrophages
CTRL099_21	CTRL	0	CD68	Macrophages
CTRL099_21	CTRL	0	CD68	Macrophages
CTRL099_21	CTRL	0	CD68	Macrophages
CTRL099_21	CTRL	0	CD68	Macrophages
CTRL099_21	CTRL	0	CD68	Macrophages
CTRL099_21	CTRL	0	CD68	Macrophages
CTRL099_21	CTRL	0	CD68	Macrophages
CTRL099_21	CTRL	0	CD68	Macrophages
CTRL099_21	CTRL	0	CD68	Macrophages
CTRL099_21	CTRL	0	CD68	Macrophages
CTRL099_21	CTRL	0	CD68	Macrophages
CTRL099_21	CTRL	0	CD68	Macrophages
CTRL099_21	CTRL	0	CD68	Macrophages
CTRL099_21	CTRL	0	CD68	Macrophages
CTRL099_21	CTRL	0	CD68	Macrophages
CTRL099_21	CTRL	0	CD68	Macrophages
CTRL099_21	CTRL	0	CD68	Macrophages
CTRL099_21	CTRL	0	CD68	Macrophages
CTRL099_21	CTRL	0	CD68	Macrophages
CTRL099_21	CTRL	0	CD68	Macrophages
CTRL099_21	CTRL	0	CD68	Macrophages
CTRL099_21	CTRL	0	CD68	Macrophages
CTRL099_21	CTRL	0	CD68	Macrophages
CTRL099_21	CTRL	1.09861	CD68	Macrophages
CTRL099_21	CTRL	0	CD68	Macrophages
CTRL099_21	CTRL	0	CD68	Macrophages
CTRL099_21	CTRL	0	CD68	Macrophages
CTRL099_21	CTRL	0	CD68	Macrophages
CTRL099_21	CTRL	0	CD68	Macrophages
CTRL099_21	CTRL	0	CD68	Macrophages
CTRL099_21	CTRL	0	CD68	Macrophages
CTRL099_21	CTRL	0	CD68	Macrophages
CTRL099_21	CTRL	0	CD68	Macrophages
CTRL099_21	CTRL	0	CD68	Macrophages
CTRL099_21	CTRL	0	CD68	Macrophages
CTRL099_21	CTRL	0	CD68	Macrophages
CTRL099_21	CTRL	0	CD68	Macrophages
CTRL099_21	CTRL	0	CD68	Macrophages
CTRL099_21	CTRL	0	CD68	Macrophages
CTRL099_21	CTRL	0	CD68	Macrophages
CTRL099_21	CTRL	0	CD68	Macrophages
CTRL099_21	CTRL	0	CD68	Macrophages
CTRL099_21	CTRL	0	CD68	Macrophages
CTRL099_21	CTRL	0	CD68	Macrophages
CTRL099_21	CTRL	0	CD68	Macrophages
CTRL099_21	CTRL	0	CD68	Macrophages
CTRL099_21	CTRL	0	CD68	Macrophages
CTRL099_21	CTRL	0	CD68	Macrophages
CTRL099_21	CTRL	0	CD68	Macrophages
CTRL099_21	CTRL	0	CD68	Macrophages
CTRL099_21	CTRL	0	CD68	Macrophages
CTRL099_21	CTRL	0	CD68	Macrophages
CTRL099_21	CTRL	0	CD68	Macrophages
CTRL099_21	CTRL	0	CD68	Macrophages
CTRL099_21	CTRL	0	CD68	Macrophages
CTRL099_21	CTRL	0	CD68	Macrophages
CTRL099_21	CTRL	0	CD68	Macrophages
CTRL099_21	CTRL	0	CD68	Macrophages
CTRL099_21	CTRL	0	CD68	Macrophages
CTRL099_21	CTRL	0	CD68	Macrophages
CTRL099_21	CTRL	0	CD68	Macrophages
CTRL099_21	CTRL	1.09861	CD68	Macrophages
CTRL099_21	CTRL	0	CD68	Macrophages
CTRL099_21	CTRL	0	CD68	Macrophages
CTRL099_21	CTRL	0	CD68	Macrophages
CTRL099_21	CTRL	0	CD68	Macrophages
CTRL099_21	CTRL	0	CD68	Macrophages
CTRL099_21	CTRL	0	CD68	Macrophages
CTRL099_21	CTRL	0	CD68	Macrophages
CTRL099_21	CTRL	0	CD68	Macrophages
CTRL099_21	CTRL	0	CD68	Macrophages
CTRL099_21	CTRL	0	CD68	Macrophages
CTRL099_21	CTRL	0	CD68	Macrophages
CTRL099_21	CTRL	0	CD68	Macrophages
CTRL099_21	CTRL	0	CD68	Macrophages
CTRL099_21	CTRL	0	CD68	Macrophages
CTRL099_21	CTRL	0	CD68	Macrophages
CTRL099_21	CTRL	0	CD68	Macrophages
CTRL099_21	CTRL	0	CD68	Macrophages
CTRL099_21	CTRL	0	CD68	Macrophages
CTRL099_21	CTRL	0	CD68	Macrophages
CTRL099_21	CTRL	0	CD68	Macrophages
CTRL099_21	CTRL	0.693147	CD68	Macrophages
CTRL099_21	CTRL	0	CD68	Macrophages
CTRL099_21	CTRL	0	CD68	Macrophages
CTRL099_21	CTRL	0	CD68	Macrophages
CTRL099_21	CTRL	0	CD68	Macrophages
CTRL099_21	CTRL	0	CD68	Macrophages
CTRL099_21	CTRL	0	CD68	Macrophages
CTRL099_21	CTRL	0	CD68	Macrophages
CTRL099_21	CTRL	0	CD68	Macrophages
CTRL099_21	CTRL	0	CD68	Macrophages
CTRL099_21	CTRL	1.09861	CD68	Macrophages
CTRL099_21	CTRL	0	CD68	Macrophages
CTRL099_21	CTRL	0	CD68	Macrophages
CTRL099_21	CTRL	0	CD68	Macrophages
CTRL099_21	CTRL	0	CD68	Macrophages
CTRL099_21	CTRL	0	CD68	Macrophages
CTRL099_21	CTRL	0	CD68	Macrophages
CTRL099_21	CTRL	0	CD68	Macrophages
CTRL099_21	CTRL	0	CD68	Macrophages
CTRL099_21	CTRL	0	CD68	Macrophages
CTRL099_21	CTRL	0	CD68	Macrophages
CTRL099_21	CTRL	0	CD68	Macrophages
CTRL099_21	CTRL	0	CD68	Macrophages
CTRL099_21	CTRL	0	CD68	Macrophages
CTRL099_21	CTRL	0	CD68	Macrophages
CTRL099_21	CTRL	0	CD68	Macrophages
CTRL099_21	CTRL	0	CD68	Macrophages
CTRL099_21	CTRL	0	CD68	Macrophages
CTRL099_21	CTRL	0	CD68	Macrophages
CTRL099_21	CTRL	0	CD68	Macrophages
CTRL099_21	CTRL	0	CD68	Macrophages
CTRL099_21	CTRL	0	CD68	Macrophages
CTRL099_21	CTRL	0	CD68	Macrophages
CTRL099_21	CTRL	0	CD68	Macrophages
CTRL099_21	CTRL	0	CD68	Macrophages
CTRL099_21	CTRL	0	CD68	Macrophages
CTRL099_21	CTRL	0	CD68	Macrophages
CTRL099_21	CTRL	0	CD68	Macrophages
CTRL099_21	CTRL	0	CD68	Macrophages
CTRL099_21	CTRL	0	CD68	Macrophages
CTRL099_21	CTRL	0	CD68	Macrophages
CTRL099_21	CTRL	0	CD68	Macrophages
CTRL099_21	CTRL	0.693147	CD68	Macrophages
CTRL099_21	CTRL	0	CD68	Macrophages
CTRL099_21	CTRL	0	CD68	Macrophages
CTRL099_21	CTRL	0	CD68	Macrophages
CTRL099_21	CTRL	0.693147	CD68	Macrophages
CTRL099_21	CTRL	0	CD68	Macrophages
CTRL099_21	CTRL	0	CD68	Macrophages
CTRL099_21	CTRL	0	CD68	Macrophages
CTRL099_21	CTRL	0	CD68	Macrophages
CTRL099_21	CTRL	0	CD68	Macrophages
CTRL099_21	CTRL	0	CD68	Macrophages
CTRL099_21	CTRL	0	CD68	Macrophages
CTRL099_21	CTRL	0	CD68	Macrophages
CTRL099_21	CTRL	0	CD68	Macrophages
CTRL099_21	CTRL	0	CD68	Macrophages
CTRL099_21	CTRL	0	CD68	Macrophages
CTRL099_21	CTRL	0	CD68	Macrophages
CTRL099_21	CTRL	0	CD68	Macrophages
CTRL099_21	CTRL	0	CD68	Macrophages
CTRL099_21	CTRL	0	CD68	Macrophages
CTRL099_21	CTRL	0	CD68	Macrophages
CTRL099_21	CTRL	0	CD68	Macrophages
CTRL099_21	CTRL	0	CD68	Macrophages
CTRL099_21	CTRL	0	CD68	Macrophages
CTRL099_21	CTRL	0	CD68	Macrophages
CTRL099_21	CTRL	0	CD68	Macrophages
CTRL099_21	CTRL	0	CD68	Macrophages
CTRL099_21	CTRL	0	CD68	Macrophages
CTRL099_21	CTRL	0	CD68	Macrophages
CTRL099_21	CTRL	0	CD68	Macrophages
CTRL099_21	CTRL	0	CD68	Macrophages
CTRL099_21	CTRL	0	CD68	Macrophages
CTRL099_21	CTRL	0	CD68	Macrophages
CTRL099_21	CTRL	0	CD68	Macrophages
CTRL099_21	CTRL	0	CD68	Macrophages
CTRL099_21	CTRL	0	CD68	Macrophages
CTRL099_21	CTRL	0	CD68	Macrophages
CTRL099_21	CTRL	0	CD68	Macrophages
CTRL099_21	CTRL	0	CD68	Macrophages
CTRL099_21	CTRL	0	CD68	Macrophages
CTRL099_21	CTRL	0	CD68	Macrophages
CTRL099_21	CTRL	0	CD68	Macrophages
CTRL099_21	CTRL	0	CD68	Macrophages
CTRL099_21	CTRL	0	CD68	Macrophages
CTRL099_21	CTRL	0	CD68	Macrophages
CTRL099_21	CTRL	0	CD68	Macrophages
CTRL099_21	CTRL	0	CD68	Macrophages
CTRL099_21	CTRL	0	CD68	Macrophages
CTRL099_21	CTRL	0	CD68	Macrophages
CTRL099_21	CTRL	0	CD68	Macrophages
CTRL099_21	CTRL	0	CD68	Macrophages
CTRL099_21	CTRL	0	CD68	Macrophages
CTRL099_21	CTRL	0	CD68	Macrophages
CTRL099_21	CTRL	0	CD68	Macrophages
CTRL099_21	CTRL	0	CD68	Macrophages
CTRL099_21	CTRL	0	CD68	Macrophages
CTRL099_21	CTRL	0	CD68	Macrophages
CTRL099_21	CTRL	0	CD68	Macrophages
CTRL099_21	CTRL	0	CD68	Macrophages
CTRL099_21	CTRL	0	CD68	Macrophages
CTRL099_21	CTRL	0	CD68	Macrophages
CTRL099_21	CTRL	0	CD68	Macrophages
CTRL099_21	CTRL	0	CD68	Macrophages
CTRL099_21	CTRL	0	CD68	Macrophages
CTRL099_21	CTRL	0	CD68	Macrophages
CTRL099_21	CTRL	0	CD68	Macrophages
CTRL099_21	CTRL	0	CD68	Macrophages
CTRL099_21	CTRL	0	CD68	Macrophages
CTRL099_21	CTRL	0	CD68	Macrophages
CTRL099_21	CTRL	0	CD68	Macrophages
CTRL099_21	CTRL	0	CD68	Macrophages
CTRL099_21	CTRL	0	CD68	Macrophages
CTRL099_21	CTRL	0	CD68	Macrophages
CTRL099_21	CTRL	0	CD68	Macrophages
CTRL099_21	CTRL	0	CD68	Macrophages
CTRL099_21	CTRL	0	CD68	Macrophages
CTRL099_21	CTRL	0	CD68	Macrophages
CTRL099_21	CTRL	0	CD68	Macrophages
CTRL099_21	CTRL	0	CD68	Macrophages
CTRL099_21	CTRL	0	CD68	Macrophages
CTRL099_21	CTRL	0	CD68	Macrophages
CTRL099_21	CTRL	0	CD68	Macrophages
CTRL099_21	CTRL	0	CD68	Macrophages
CTRL099_21	CTRL	0	CD68	Macrophages
CTRL099_21	CTRL	0	CD68	Macrophages
CTRL099_21	CTRL	0	CD68	Macrophages
CTRL099_21	CTRL	0	CD68	Macrophages
CTRL099_21	CTRL	0.693147	CD68	Macrophages
CTRL099_21	CTRL	0	CD68	Macrophages
CTRL099_21	CTRL	0	CD68	Macrophages
CTRL099_21	CTRL	0	CD68	Macrophages
CTRL099_21	CTRL	0	CD68	Macrophages
CTRL099_21	CTRL	0	CD68	Macrophages
CTRL099_21	CTRL	0	CD68	Macrophages
CTRL099_21	CTRL	0	CD68	Macrophages
CTRL099_21	CTRL	0	CD68	Macrophages
CTRL099_21	CTRL	0	CD68	Macrophages
CTRL099_21	CTRL	0	CD68	Macrophages
CTRL099_21	CTRL	0	CD68	Macrophages
CTRL099_21	CTRL	0	CD68	Macrophages
CTRL099_21	CTRL	0	CD68	Macrophages
CTRL099_21	CTRL	0	CD68	Macrophages
CTRL099_21	CTRL	0	CD68	Macrophages
CTRL099_21	CTRL	0	CD68	Macrophages
CTRL099_21	CTRL	0	CD68	Macrophages
CTRL099_21	CTRL	0	CD68	Macrophages
CTRL099_21	CTRL	0	CD68	Macrophages
CTRL099_21	CTRL	0	CD68	Macrophages
CTRL099_21	CTRL	0	CD68	Macrophages
CTRL099_21	CTRL	0	CD68	Macrophages
CTRL099_21	CTRL	0	CD68	Macrophages
CTRL099_21	CTRL	0	CD68	Macrophages
CTRL099_21	CTRL	0	CD68	Macrophages
CTRL099_21	CTRL	0	CD68	Macrophages
CTRL099_21	CTRL	0	CD68	Macrophages
CTRL099_21	CTRL	0	CD68	Macrophages
CTRL099_21	CTRL	0	CD68	Macrophages
CTRL099_21	CTRL	0	CD68	Macrophages
CTRL099_21	CTRL	0	CD68	Macrophages
CTRL099_21	CTRL	0	CD68	Macrophages
CTRL099_21	CTRL	0	CD68	Macrophages
CTRL099_21	CTRL	0	CD68	Macrophages
CTRL099_21	CTRL	0	CD68	Macrophages
CTRL099_21	CTRL	0	CD68	Macrophages
CTRL099_21	CTRL	0	CD68	Macrophages
CTRL099_21	CTRL	0	CD68	Macrophages
CTRL099_21	CTRL	0	CD68	Macrophages
CTRL099_21	CTRL	0	CD68	Macrophages
CTRL099_21	CTRL	0	CD68	Macrophages
CTRL099_21	CTRL	0	CD68	Macrophages
CTRL099_21	CTRL	0	CD68	Macrophages
CTRL099_21	CTRL	0	CD68	Macrophages
CTRL099_21	CTRL	0	CD68	Macrophages
CTRL099_21	CTRL	0	CD68	Macrophages
CTRL099_21	CTRL	0	CD68	Macrophages
CTRL099_21	CTRL	0	CD68	Macrophages
CTRL099_21	CTRL	0	CD68	Macrophages
CTRL099_21	CTRL	0	CD68	Macrophages
CTRL099_21	CTRL	0	CD68	Macrophages
CTRL099_21	CTRL	0	CD68	Macrophages
CTRL099_21	CTRL	0	CD68	Macrophages
CTRL099_21	CTRL	0	CD68	Macrophages
CTRL099_21	CTRL	0	CD68	Macrophages
CTRL099_21	CTRL	0	CD68	Macrophages
CTRL099_21	CTRL	0	CD68	Macrophages
CTRL099_21	CTRL	0	CD68	Macrophages
CTRL099_21	CTRL	0	CD68	Macrophages
CTRL099_21	CTRL	0	CD68	Macrophages
CTRL099_21	CTRL	0	CD68	Macrophages
CTRL099_21	CTRL	0	CD68	Macrophages
CTRL099_21	CTRL	0	CD68	Macrophages
CTRL099_21	CTRL	0	CD68	Macrophages
CTRL099_21	CTRL	0	CD68	Macrophages
CTRL099_21	CTRL	0	CD68	Macrophages
CTRL099_21	CTRL	0	CD68	Macrophages
CTRL099_21	CTRL	0	CD68	Macrophages
CTRL099_21	CTRL	0	CD68	Macrophages
CTRL099_21	CTRL	0	CD68	Macrophages
CTRL099_21	CTRL	0.693147	CD68	Macrophages
CTRL099_21	CTRL	0	CD68	Macrophages
CTRL099_21	CTRL	0	CD68	Macrophages
CTRL099_21	CTRL	0	CD68	Macrophages
CTRL099_21	CTRL	0	CD68	Macrophages
CTRL099_21	CTRL	0	CD68	Macrophages
CTRL099_21	CTRL	0	CD68	Macrophages
CTRL099_21	CTRL	0	CD68	Macrophages
CTRL099_21	CTRL	0	CD68	Macrophages
CTRL099_21	CTRL	0	CD68	Macrophages
CTRL099_21	CTRL	0	CD68	Macrophages
CTRL099_21	CTRL	0	CD68	Macrophages
CTRL099_21	CTRL	0	CD68	Macrophages
CTRL099_21	CTRL	0	CD68	Macrophages
CTRL099_21	CTRL	0	CD68	Macrophages
CTRL099_21	CTRL	0	CD68	Macrophages
CTRL099_21	CTRL	0	CD68	Macrophages
CTRL099_21	CTRL	0	CD68	Macrophages
CTRL099_21	CTRL	0	CD68	Macrophages
CTRL099_21	CTRL	0	CD68	Macrophages
CTRL099_21	CTRL	0	CD68	Macrophages
CTRL099_21	CTRL	0	CD68	Macrophages
CTRL099_21	CTRL	0	CD68	Macrophages
CTRL099_21	CTRL	0	CD68	Macrophages
CTRL099_21	CTRL	0	CD68	Macrophages
CTRL099_21	CTRL	0	CD68	Macrophages
CTRL099_21	CTRL	0	CD68	Macrophages
CTRL099_21	CTRL	0	CD68	Macrophages
CTRL099_21	CTRL	0	CD68	Macrophages
CTRL099_21	CTRL	0	CD68	Macrophages
CTRL099_21	CTRL	0.693147	CD68	Macrophages
CTRL099_21	CTRL	0	CD68	Macrophages
CTRL099_21	CTRL	0	CD68	Macrophages
CTRL099_21	CTRL	0	CD68	Macrophages
CTRL099_21	CTRL	0	CD68	Macrophages
CTRL099_21	CTRL	0	CD68	Macrophages
CTRL099_21	CTRL	0	CD68	Macrophages
CTRL099_21	CTRL	0	CD68	Macrophages
CTRL099_21	CTRL	0	CD68	Macrophages
CTRL099_21	CTRL	0	CD68	Macrophages
CTRL099_21	CTRL	0	CD68	Macrophages
CTRL099_21	CTRL	0	CD68	Macrophages
CTRL099_21	CTRL	0	CD68	Macrophages
CTRL099_21	CTRL	0	CD68	Macrophages
CTRL099_21	CTRL	0.693147	CD68	Macrophages
CTRL099_21	CTRL	0	CD68	Macrophages
CTRL099_21	CTRL	0	CD68	Macrophages
CTRL099_21	CTRL	0	CD68	Macrophages
CTRL099_21	CTRL	0	CD68	Macrophages
CTRL099_21	CTRL	0	CD68	Macrophages
CTRL099_21	CTRL	0	CD68	Macrophages
CTRL099_21	CTRL	0	CD68	Macrophages
CTRL099_21	CTRL	0	CD68	Macrophages
CTRL099_21	CTRL	0	CD68	Macrophages
CTRL099_21	CTRL	0	CD68	Macrophages
CTRL099_21	CTRL	0	CD68	Macrophages
CTRL099_21	CTRL	0	CD68	Macrophages
CTRL099_21	CTRL	0	CD68	Macrophages
CTRL099_21	CTRL	0	CD68	Macrophages
CTRL099_21	CTRL	0	CD68	Macrophages
CTRL099_21	CTRL	0	CD68	Macrophages
CTRL099_21	CTRL	0	CD68	Macrophages
CTRL099_21	CTRL	0	CD68	Macrophages
CTRL099_21	CTRL	0	CD68	Macrophages
CTRL099_21	CTRL	0	CD68	Macrophages
CTRL099_21	CTRL	0	CD68	Macrophages
CTRL099_21	CTRL	0	CD68	Macrophages
CTRL099_21	CTRL	0	CD68	Macrophages
CTRL099_21	CTRL	0	CD68	Macrophages
CTRL099_21	CTRL	0	CD68	Macrophages
CTRL099_21	CTRL	0	CD68	Macrophages
CTRL099_21	CTRL	0	CD68	Macrophages
CTRL099_21	CTRL	0	CD68	Macrophages
CTRL099_21	CTRL	0	CD68	Macrophages
CTRL099_21	CTRL	0	CD68	Macrophages
CTRL099_21	CTRL	0	CD68	Macrophages
CTRL099_21	CTRL	0	CD68	Macrophages
CTRL099_21	CTRL	0	CD68	Macrophages
CTRL099_21	CTRL	0	CD68	Macrophages
CTRL099_21	CTRL	0	CD68	Macrophages
CTRL099_21	CTRL	0.693147	CD68	Macrophages
CTRL099_21	CTRL	0	CD68	Macrophages
CTRL099_21	CTRL	0	CD68	Macrophages
CTRL099_21	CTRL	0	CD68	Macrophages
CTRL099_21	CTRL	0	CD68	Macrophages
CTRL099_21	CTRL	0	CD68	Macrophages
CTRL099_21	CTRL	0	CD68	Macrophages
CTRL099_21	CTRL	0	CD68	Macrophages
CTRL099_21	CTRL	0	CD68	Macrophages
CTRL099_21	CTRL	0	CD68	Macrophages
CTRL099_21	CTRL	0	CD68	Macrophages
CTRL099_21	CTRL	0	CD68	Macrophages
CTRL099_21	CTRL	0	CD68	Macrophages
CTRL099_21	CTRL	0	CD68	Macrophages
CTRL099_21	CTRL	0	CD68	Macrophages
CTRL099_21	CTRL	0	CD68	Macrophages
CTRL099_21	CTRL	0	CD68	Macrophages
CTRL099_21	CTRL	0	CD68	Macrophages
CTRL099_21	CTRL	0	CD68	Macrophages
CTRL099_21	CTRL	0	CD68	Macrophages
CTRL099_21	CTRL	0	CD68	Macrophages
CTRL099_21	CTRL	0	CD68	Macrophages
CTRL099_21	CTRL	0	CD68	Macrophages
CTRL099_21	CTRL	0	CD68	Macrophages
CTRL099_21	CTRL	0	CD68	Macrophages
CTRL099_21	CTRL	0	CD68	Macrophages
CTRL099_21	CTRL	0	CD68	Macrophages
CTRL099_21	CTRL	0	CD68	Macrophages
CTRL099_21	CTRL	0	CD68	Macrophages
CTRL099_21	CTRL	0	CD68	Macrophages
CTRL099_21	CTRL	0	CD68	Macrophages
CTRL099_21	CTRL	0	CD68	Macrophages
CTRL099_21	CTRL	0	CD68	Macrophages
CTRL099_21	CTRL	0	CD68	Macrophages
CTRL099_21	CTRL	0.693147	CD68	Macrophages
CTRL099_21	CTRL	0	CD68	Macrophages
CTRL099_21	CTRL	0.693147	CD68	Macrophages
CTRL099_21	CTRL	0	CD68	Macrophages
CTRL099_21	CTRL	0	CD68	Macrophages
CTRL099_21	CTRL	0	CD68	Macrophages
CTRL099_21	CTRL	0	CD68	Macrophages
CTRL099_21	CTRL	0	CD68	Macrophages
CTRL099_21	CTRL	0	CD68	Macrophages
CTRL099_21	CTRL	0	CD68	Macrophages
CTRL099_21	CTRL	0	CD68	Macrophages
CTRL099_21	CTRL	0	CD68	Macrophages
CTRL099_21	CTRL	0.693147	CD68	Macrophages
CTRL099_21	CTRL	0	CD68	Macrophages
CTRL099_21	CTRL	0	CD68	Macrophages
CTRL099_21	CTRL	0	CD68	Macrophages
CTRL099_21	CTRL	0	CD68	Macrophages
CTRL099_21	CTRL	0	CD68	Macrophages
CTRL099_21	CTRL	0	CD68	Macrophages
CTRL099_21	CTRL	0	CD68	Macrophages
CTRL099_21	CTRL	0	CD68	Macrophages
CTRL099_21	CTRL	0	CD68	Macrophages
CTRL099_21	CTRL	0	CD68	Macrophages
CTRL099_21	CTRL	0	CD68	Macrophages
CTRL099_21	CTRL	0	CD68	Macrophages
CTRL099_21	CTRL	0	CD68	Macrophages
CTRL099_21	CTRL	0	CD68	Macrophages
CTRL099_21	CTRL	0	CD68	Macrophages
CTRL099_21	CTRL	0	CD68	Macrophages
CTRL099_21	CTRL	0	CD68	Macrophages
CTRL099_21	CTRL	0	CD68	Macrophages
CTRL099_21	CTRL	0	CD68	Macrophages
CTRL099_21	CTRL	0	CD68	Macrophages
CTRL099_21	CTRL	0	CD68	Macrophages
CTRL099_21	CTRL	0	CD68	Macrophages
CTRL099_21	CTRL	0	CD68	Macrophages
CTRL099_21	CTRL	0	CD68	Macrophages
CTRL099_21	CTRL	0	CD68	Macrophages
CTRL099_21	CTRL	0	CD68	Macrophages
CTRL099_21	CTRL	0	CD68	Macrophages
CTRL099_21	CTRL	0	CD68	Macrophages
CTRL099_21	CTRL	0	CD68	Macrophages
CTRL099_21	CTRL	0	CD68	Macrophages
CTRL099_21	CTRL	0	CD68	Macrophages
CTRL099_21	CTRL	0	CD68	Macrophages
CTRL099_21	CTRL	0	CD68	Macrophages
CTRL099_21	CTRL	0.693147	CD68	Macrophages
CTRL099_21	CTRL	0	CD68	Macrophages
CTRL099_21	CTRL	0.693147	CD68	Macrophages
CTRL099_21	CTRL	0	CD68	Macrophages
CTRL099_21	CTRL	0	CD68	Macrophages
CTRL099_21	CTRL	0	CD68	Macrophages
CTRL099_21	CTRL	0	CD68	Macrophages
CTRL099_21	CTRL	0	CD68	Macrophages
CTRL099_21	CTRL	0	CD68	Macrophages
CTRL099_21	CTRL	0	CD68	Macrophages
CTRL099_21	CTRL	0	CD68	Macrophages
CTRL099_21	CTRL	0	CD68	Macrophages
CTRL099_21	CTRL	0	CD68	Macrophages
CTRL099_21	CTRL	0	CD68	Macrophages
CTRL099_21	CTRL	0	CD68	Macrophages
CTRL099_21	CTRL	0	CD68	Macrophages
CTRL099_21	CTRL	0	CD68	Macrophages
CTRL099_21	CTRL	0	CD68	Macrophages
CTRL099_21	CTRL	0	CD68	Macrophages
CTRL099_21	CTRL	0	CD68	Macrophages
CTRL099_21	CTRL	0	CD68	Macrophages
CTRL099_21	CTRL	0	CD68	Macrophages
CTRL099_21	CTRL	0	CD68	Macrophages
CTRL099_21	CTRL	0	CD68	Macrophages
CTRL099_21	CTRL	0	CD68	Macrophages
CTRL099_21	CTRL	0	CD68	Macrophages
CTRL099_21	CTRL	0	CD68	Macrophages
CTRL099_21	CTRL	0	CD68	Macrophages
CTRL099_21	CTRL	0	CD68	Macrophages
CTRL099_21	CTRL	0	CD68	Macrophages
CTRL099_21	CTRL	0	CD68	Macrophages
CTRL099_21	CTRL	0	CD68	Macrophages
CTRL099_21	CTRL	0	CD68	Macrophages
CTRL099_21	CTRL	0	CD68	Macrophages
CTRL099_21	CTRL	0	CD68	Macrophages
CTRL099_21	CTRL	0	CD68	Macrophages
CTRL099_21	CTRL	0	CD68	Macrophages
CTRL099_21	CTRL	0	CD68	Macrophages
CTRL099_21	CTRL	0	CD68	Macrophages
CTRL099_21	CTRL	0	CD68	Macrophages
CTRL099_21	CTRL	0	CD68	Macrophages
CTRL099_21	CTRL	0	CD68	Macrophages
CTRL099_21	CTRL	0	CD68	Macrophages
CTRL099_21	CTRL	0	CD68	Macrophages
CTRL099_21	CTRL	0	CD68	Macrophages
CTRL099_21	CTRL	0	CD68	Macrophages
CTRL099_21	CTRL	0	CD68	Macrophages
CTRL099_21	CTRL	0	CD68	Macrophages
CTRL099_21	CTRL	0	CD68	Macrophages
CTRL099_21	CTRL	0	CD68	Macrophages
CTRL099_21	CTRL	0	CD68	Macrophages
CTRL099_21	CTRL	0	CD68	Macrophages
CTRL099_21	CTRL	0	CD68	Macrophages
CTRL099_21	CTRL	0	CD68	Macrophages
CTRL099_21	CTRL	0	CD68	Macrophages
CTRL099_21	CTRL	0	CD68	Macrophages
CTRL099_21	CTRL	0	CD68	Macrophages
CTRL099_21	CTRL	0	CD68	Macrophages
CTRL099_21	CTRL	0	CD68	Macrophages
CTRL099_21	CTRL	0	CD68	Macrophages
CTRL099_21	CTRL	0	CD68	Macrophages
CTRL099_21	CTRL	0	CD68	Macrophages
CTRL099_21	CTRL	0	CD68	Macrophages
CTRL099_21	CTRL	0	CD68	Macrophages
CTRL099_21	CTRL	0	CD68	Macrophages
CTRL099_21	CTRL	0	CD68	Macrophages
CTRL099_21	CTRL	0	CD68	Macrophages
CTRL099_21	CTRL	0	CD68	Macrophages
CTRL099_21	CTRL	0	CD68	Macrophages
CTRL099_21	CTRL	0	CD68	Macrophages
CTRL099_21	CTRL	0	CD68	Macrophages
CTRL099_21	CTRL	0	CD68	Macrophages
CTRL099_21	CTRL	0	CD68	Macrophages
CTRL099_21	CTRL	0	CD68	Macrophages
CTRL099_21	CTRL	0	CD68	Macrophages
CTRL099_21	CTRL	0	CD68	Macrophages
CTRL099_21	CTRL	0	CD68	Macrophages
CTRL099_21	CTRL	0	CD68	Macrophages
CTRL099_21	CTRL	0	CD68	Macrophages
CTRL099_21	CTRL	0	CD68	Macrophages
CTRL099_21	CTRL	0	CD68	Macrophages
CTRL099_21	CTRL	0	CD68	Macrophages
CTRL099_21	CTRL	0	CD68	Macrophages
CTRL099_21	CTRL	0	CD68	Macrophages
CTRL099_21	CTRL	0.693147	CD68	Macrophages
CTRL099_21	CTRL	0	CD68	Macrophages
CTRL099_21	CTRL	0	CD68	Macrophages
CTRL099_21	CTRL	0	CD68	Macrophages
CTRL099_21	CTRL	0	CD68	Macrophages
CTRL099_21	CTRL	0	CD68	Macrophages
CTRL099_21	CTRL	0	CD68	Macrophages
CTRL099_21	CTRL	0	CD68	Macrophages
CTRL099_21	CTRL	0	CD68	Macrophages
CTRL099_21	CTRL	0	CD68	Macrophages
CTRL099_21	CTRL	0	CD68	Macrophages
CTRL099_21	CTRL	0	CD68	Macrophages
CTRL099_21	CTRL	0	CD68	Macrophages
CTRL099_21	CTRL	0	CD68	Macrophages
CTRL099_21	CTRL	0	CD68	Macrophages
CTRL099_21	CTRL	0	CD68	Macrophages
CTRL099_21	CTRL	0	CD68	Macrophages
CTRL099_21	CTRL	0	CD68	Macrophages
CTRL099_21	CTRL	0	CD68	Macrophages
CTRL099_21	CTRL	0	CD68	Macrophages
CTRL099_21	CTRL	0	CD68	Macrophages
CTRL099_21	CTRL	0	CD68	Macrophages
CTRL099_21	CTRL	0	CD68	Macrophages
CTRL099_21	CTRL	0	CD68	Macrophages
CTRL099_21	CTRL	0	CD68	Macrophages
CTRL099_21	CTRL	0	CD68	Macrophages
CTRL099_21	CTRL	0	CD68	Macrophages
CTRL099_21	CTRL	0	CD68	Macrophages
CTRL099_21	CTRL	0	CD68	Macrophages
CTRL099_21	CTRL	0	CD68	Macrophages
CTRL099_21	CTRL	0	CD68	Macrophages
CTRL099_21	CTRL	0	CD68	Macrophages
CTRL099_21	CTRL	0	CD68	Macrophages
CTRL099_21	CTRL	0	CD68	Macrophages
CTRL099_21	CTRL	0	CD68	Macrophages
CTRL099_21	CTRL	0	CD68	Macrophages
CTRL099_21	CTRL	0	CD68	Macrophages
CTRL099_21	CTRL	0	CD68	Macrophages
CTRL099_21	CTRL	0	CD68	Macrophages
CTRL099_21	CTRL	0	CD68	Macrophages
CTRL099_21	CTRL	0	CD68	Macrophages
CTRL099_21	CTRL	0	CD68	Macrophages
CTRL099_21	CTRL	0	CD68	Macrophages
CTRL099_21	CTRL	0	CD68	Macrophages
CTRL099_21	CTRL	0	CD68	Macrophages
CTRL099_21	CTRL	0	CD68	Macrophages
CTRL099_21	CTRL	0	CD68	Macrophages
CTRL099_21	CTRL	0	CD68	Macrophages
CTRL099_21	CTRL	0	CD68	Macrophages
CTRL099_21	CTRL	0	CD68	Macrophages
CTRL099_21	CTRL	0	CD68	Macrophages
CTRL099_21	CTRL	0	CD68	Macrophages
CTRL099_21	CTRL	0	CD68	Macrophages
CTRL099_21	CTRL	0	CD68	Macrophages
CTRL099_21	CTRL	0	CD68	Macrophages
CTRL099_21	CTRL	0	CD68	Macrophages
CTRL099_21	CTRL	0	CD68	Macrophages
CTRL099_21	CTRL	0	CD68	Macrophages
CTRL099_21	CTRL	0	CD68	Macrophages
CTRL099_21	CTRL	0	CD68	Macrophages
CTRL099_21	CTRL	0	CD68	Macrophages
CTRL099_21	CTRL	0	CD68	Macrophages
CTRL099_21	CTRL	0	CD68	Macrophages
CTRL099_21	CTRL	0	CD68	Macrophages
CTRL099_21	CTRL	0	CD68	Macrophages
CTRL099_21	CTRL	0	CD68	Macrophages
CTRL099_21	CTRL	0	CD68	Macrophages
CTRL099_21	CTRL	0	CD68	Macrophages
CTRL099_21	CTRL	0	CD68	Macrophages
CTRL099_21	CTRL	0	CD68	Macrophages
CTRL099_21	CTRL	0	CD68	Macrophages
CTRL099_21	CTRL	0	CD68	Macrophages
CTRL099_21	CTRL	0	CD68	Macrophages
CTRL099_21	CTRL	0	CD68	Macrophages
CTRL099_21	CTRL	0	CD68	Macrophages
CTRL099_21	CTRL	0	CD68	Macrophages
CTRL099_21	CTRL	0	CD68	Macrophages
CTRL099_21	CTRL	0	CD68	Macrophages
CTRL099_21	CTRL	0	CD68	Macrophages
CTRL099_21	CTRL	0	CD68	Macrophages
CTRL099_21	CTRL	0	CD68	Macrophages
CTRL099_21	CTRL	0	CD68	Macrophages
CTRL099_21	CTRL	0	CD68	Macrophages
CTRL099_21	CTRL	0	CD68	Macrophages
CTRL099_21	CTRL	0	CD68	Macrophages
CTRL099_21	CTRL	0	CD68	Macrophages
CTRL099_21	CTRL	0	CD68	Macrophages
CTRL099_21	CTRL	0	CD68	Macrophages
CTRL099_21	CTRL	0	CD68	Macrophages
CTRL099_21	CTRL	0	CD68	Macrophages
CTRL099_21	CTRL	0	CD68	Macrophages
CTRL099_21	CTRL	0	CD68	Macrophages
CTRL099_21	CTRL	0	CD68	Macrophages
CTRL099_21	CTRL	0	CD68	Macrophages
CTRL099_21	CTRL	0.693147	CD68	Macrophages
CTRL099_21	CTRL	0	CD68	Macrophages
CTRL099_21	CTRL	0	CD68	Macrophages
CTRL099_21	CTRL	0	CD68	Macrophages
CTRL099_21	CTRL	0	CD68	Macrophages
CTRL099_21	CTRL	0	CD68	Macrophages
CTRL099_21	CTRL	0	CD68	Macrophages
CTRL099_21	CTRL	0	CD68	Macrophages
CTRL099_21	CTRL	0	CD68	Macrophages
CTRL099_21	CTRL	0	CD68	Macrophages
CTRL099_21	CTRL	0	CD68	Macrophages
CTRL099_21	CTRL	0	CD68	Macrophages
CTRL099_21	CTRL	0	CD68	Macrophages
CTRL099_21	CTRL	0	CD68	Macrophages
CTRL099_21	CTRL	0	CD68	Macrophages
CTRL099_21	CTRL	0	CD68	Macrophages
CTRL099_21	CTRL	0	CD68	Macrophages
CTRL099_21	CTRL	0	CD68	Macrophages
CTRL099_21	CTRL	0	CD68	Macrophages
CTRL099_21	CTRL	0	CD68	Macrophages
CTRL099_21	CTRL	0	CD68	Macrophages
CTRL099_21	CTRL	0	CD68	Macrophages
CTRL099_21	CTRL	0	CD68	Macrophages
CTRL099_21	CTRL	0.693147	CD68	Macrophages
CTRL099_21	CTRL	0	CD68	Macrophages
CTRL099_21	CTRL	0	CD68	Macrophages
CTRL099_21	CTRL	0	CD68	Macrophages
CTRL099_21	CTRL	0	CD68	Macrophages
CTRL099_21	CTRL	0	CD68	Macrophages
CTRL099_21	CTRL	0	CD68	Macrophages
CTRL099_21	CTRL	0	CD68	Macrophages
CTRL099_21	CTRL	0	CD68	Macrophages
CTRL099_21	CTRL	0	CD68	Macrophages
CTRL099_21	CTRL	0	CD68	Macrophages
CTRL099_21	CTRL	0.693147	CD68	Macrophages
CTRL099_21	CTRL	0	CD68	Macrophages
CTRL099_21	CTRL	0	CD68	Macrophages
CTRL099_21	CTRL	0	CD68	Macrophages
CTRL099_21	CTRL	0	CD68	Macrophages
[truncated: 14,056 more rows]
