# Supplementary material for: Endothelial oncogenic KRAS mutation drives the dynamics of microglia and macrophages in brain arteriovenous malformation
Source: JCI Insight. 2026 Feb 5;11(6):e195638. doi: 10.1172/jci.insight.195638 (PMC13043085; doi:10.1172/jci.insight.195638)
Supplement: Supplemental table 4 [file jciinsight-11-195638-s111.xlsx]

## Sheet: Supplemental Table 6. Re-analyz
donor	group	expr	gene	celltype
CTRL085	CTRL	0.693147	AIF1	Macrophages
CTRL085	CTRL	1.09861	AIF1	Macrophages
CTRL085	CTRL	1.09861	AIF1	Macrophages
CTRL085	CTRL	0.693147	AIF1	Macrophages
CTRL085	CTRL	1.38629	AIF1	Macrophages
CTRL085	CTRL	1.09861	AIF1	Macrophages
CTRL085	CTRL	1.38629	AIF1	Macrophages
CTRL085	CTRL	0.693147	AIF1	Macrophages
CTRL085	CTRL	1.38629	AIF1	Macrophages
CTRL085	CTRL	0	AIF1	Macrophages
CTRL085	CTRL	0.693147	AIF1	Macrophages
CTRL085	CTRL	1.79176	AIF1	Macrophages
CTRL085	CTRL	1.94591	AIF1	Macrophages
CTRL085	CTRL	1.38629	AIF1	Macrophages
CTRL085	CTRL	0	AIF1	Macrophages
CTRL085	CTRL	1.09861	AIF1	Macrophages
CTRL085	CTRL	1.38629	AIF1	Macrophages
CTRL085	CTRL	0.693147	AIF1	Macrophages
CTRL085	CTRL	0	AIF1	Macrophages
CTRL085	CTRL	0	AIF1	Macrophages
CTRL085	CTRL	2.30259	AIF1	Macrophages
CTRL085	CTRL	0	AIF1	Macrophages
CTRL085	CTRL	0.693147	AIF1	Macrophages
CTRL085	CTRL	0.693147	AIF1	Macrophages
CTRL085	CTRL	1.60944	AIF1	Macrophages
CTRL085	CTRL	1.60944	AIF1	Macrophages
CTRL085	CTRL	1.09861	AIF1	Macrophages
CTRL085	CTRL	1.09861	AIF1	Macrophages
CTRL085	CTRL	1.79176	AIF1	Macrophages
CTRL085	CTRL	0.693147	AIF1	Macrophages
CTRL085	CTRL	1.38629	AIF1	Macrophages
CTRL085	CTRL	1.09861	AIF1	Macrophages
CTRL085	CTRL	1.60944	AIF1	Macrophages
CTRL085	CTRL	1.38629	AIF1	Macrophages
CTRL085	CTRL	0	AIF1	Macrophages
CTRL085	CTRL	1.79176	AIF1	Macrophages
CTRL085	CTRL	1.09861	AIF1	Macrophages
CTRL085	CTRL	0.693147	AIF1	Macrophages
CTRL085	CTRL	0.693147	AIF1	Macrophages
CTRL085	CTRL	0.693147	AIF1	Macrophages
CTRL085	CTRL	1.60944	AIF1	Macrophages
CTRL085	CTRL	1.38629	AIF1	Macrophages
CTRL085	CTRL	1.38629	AIF1	Macrophages
CTRL085	CTRL	0	AIF1	Macrophages
CTRL085	CTRL	1.09861	AIF1	Macrophages
CTRL085	CTRL	0	AIF1	Macrophages
CTRL085	CTRL	1.38629	AIF1	Macrophages
CTRL085	CTRL	0	AIF1	Macrophages
CTRL085	CTRL	2.48491	AIF1	Macrophages
CTRL085	CTRL	1.09861	AIF1	Macrophages
CTRL085	CTRL	1.09861	AIF1	Macrophages
CTRL085	CTRL	0	AIF1	Macrophages
CTRL085	CTRL	0	AIF1	Macrophages
CTRL085	CTRL	0	AIF1	Macrophages
CTRL085	CTRL	2.07944	AIF1	Macrophages
CTRL085	CTRL	1.09861	AIF1	Macrophages
CTRL085	CTRL	1.09861	AIF1	Macrophages
CTRL085	CTRL	2.19722	AIF1	Macrophages
CTRL085	CTRL	1.60944	AIF1	Macrophages
CTRL085	CTRL	1.09861	AIF1	Macrophages
CTRL085	CTRL	1.79176	AIF1	Macrophages
CTRL085	CTRL	1.09861	AIF1	Macrophages
CTRL085	CTRL	0.693147	AIF1	Macrophages
CTRL085	CTRL	0	AIF1	Macrophages
CTRL085	CTRL	0	AIF1	Macrophages
CTRL085	CTRL	0	AIF1	Macrophages
CTRL085	CTRL	0	AIF1	Macrophages
CTRL085	CTRL	2.30259	AIF1	Macrophages
CTRL085	CTRL	1.38629	AIF1	Macrophages
CTRL085	CTRL	0	AIF1	Macrophages
CTRL085	CTRL	1.38629	AIF1	Macrophages
CTRL085	CTRL	0	AIF1	Macrophages
CTRL085	CTRL	1.09861	AIF1	Macrophages
CTRL085	CTRL	1.09861	AIF1	Macrophages
CTRL085	CTRL	0	AIF1	Macrophages
CTRL085	CTRL	0	AIF1	Macrophages
CTRL085	CTRL	0.693147	AIF1	Macrophages
CTRL085	CTRL	1.38629	AIF1	Macrophages
CTRL085	CTRL	1.79176	AIF1	Macrophages
CTRL085	CTRL	1.09861	AIF1	Macrophages
CTRL085	CTRL	1.60944	AIF1	Macrophages
CTRL085	CTRL	1.09861	AIF1	Macrophages
CTRL085	CTRL	0	AIF1	Macrophages
CTRL085	CTRL	1.09861	AIF1	Macrophages
CTRL085	CTRL	0.693147	AIF1	Macrophages
CTRL085	CTRL	1.38629	AIF1	Macrophages
CTRL085	CTRL	0.693147	AIF1	Macrophages
CTRL085	CTRL	0	AIF1	Macrophages
CTRL085	CTRL	1.60944	AIF1	Macrophages
CTRL085	CTRL	1.60944	AIF1	Macrophages
CTRL085	CTRL	1.09861	AIF1	Macrophages
CTRL085	CTRL	0.693147	AIF1	Macrophages
CTRL085	CTRL	0.693147	AIF1	Macrophages
CTRL085	CTRL	0.693147	AIF1	Macrophages
CTRL085	CTRL	0.693147	AIF1	Macrophages
CTRL085	CTRL	0	AIF1	Macrophages
CTRL085	CTRL	1.09861	AIF1	Macrophages
CTRL085	CTRL	1.09861	AIF1	Macrophages
CTRL085	CTRL	1.38629	AIF1	Macrophages
CTRL085	CTRL	0	AIF1	Macrophages
CTRL085	CTRL	1.60944	AIF1	Macrophages
CTRL085	CTRL	0	AIF1	Macrophages
CTRL085	CTRL	1.09861	AIF1	Macrophages
CTRL085	CTRL	0	AIF1	Macrophages
CTRL085	CTRL	1.09861	AIF1	Macrophages
CTRL085	CTRL	0	AIF1	Macrophages
CTRL085	CTRL	0.693147	AIF1	Macrophages
CTRL085	CTRL	0.693147	AIF1	Macrophages
CTRL085	CTRL	0	AIF1	Macrophages
CTRL085	CTRL	1.38629	AIF1	Macrophages
CTRL085	CTRL	0.693147	AIF1	Macrophages
CTRL085	CTRL	1.09861	AIF1	Macrophages
CTRL085	CTRL	1.38629	AIF1	Macrophages
CTRL085	CTRL	0.693147	AIF1	Macrophages
CTRL085	CTRL	1.38629	AIF1	Macrophages
CTRL085	CTRL	1.38629	AIF1	Macrophages
CTRL085	CTRL	1.60944	AIF1	Macrophages
CTRL085	CTRL	2.19722	AIF1	Macrophages
CTRL085	CTRL	1.94591	AIF1	Macrophages
CTRL085	CTRL	0.693147	AIF1	Macrophages
CTRL085	CTRL	1.09861	AIF1	Macrophages
CTRL085	CTRL	1.38629	AIF1	Macrophages
CTRL085	CTRL	0.693147	AIF1	Macrophages
CTRL085	CTRL	1.09861	AIF1	Macrophages
CTRL085	CTRL	0.693147	AIF1	Macrophages
CTRL085	CTRL	0	AIF1	Macrophages
CTRL085	CTRL	1.09861	AIF1	Macrophages
CTRL085	CTRL	0	AIF1	Macrophages
CTRL085	CTRL	0.693147	AIF1	Macrophages
CTRL085	CTRL	0	AIF1	Macrophages
CTRL085	CTRL	1.79176	AIF1	Macrophages
CTRL085	CTRL	0	AIF1	Macrophages
CTRL085	CTRL	0.693147	AIF1	Macrophages
CTRL085	CTRL	0	AIF1	Macrophages
CTRL085	CTRL	1.94591	AIF1	Macrophages
CTRL085	CTRL	1.09861	AIF1	Macrophages
CTRL085	CTRL	1.09861	AIF1	Macrophages
CTRL085	CTRL	0.693147	AIF1	Macrophages
CTRL085	CTRL	0	AIF1	Macrophages
CTRL085	CTRL	0.693147	AIF1	Macrophages
CTRL085	CTRL	0.693147	AIF1	Macrophages
CTRL085	CTRL	1.79176	AIF1	Macrophages
CTRL085	CTRL	2.07944	AIF1	Macrophages
CTRL085	CTRL	1.38629	AIF1	Macrophages
CTRL085	CTRL	1.79176	AIF1	Macrophages
CTRL085	CTRL	0.693147	AIF1	Macrophages
CTRL085	CTRL	0	AIF1	Macrophages
CTRL085	CTRL	0	AIF1	Macrophages
CTRL085	CTRL	0.693147	AIF1	Macrophages
CTRL085	CTRL	0.693147	AIF1	Macrophages
CTRL085	CTRL	0.693147	AIF1	Macrophages
CTRL085	CTRL	1.38629	AIF1	Macrophages
CTRL085	CTRL	1.38629	AIF1	Macrophages
CTRL085	CTRL	0.693147	AIF1	Macrophages
CTRL085	CTRL	0	AIF1	Macrophages
CTRL085	CTRL	0.693147	AIF1	Macrophages
CTRL085	CTRL	1.79176	AIF1	Macrophages
CTRL085	CTRL	0	AIF1	Macrophages
CTRL085	CTRL	0	AIF1	Macrophages
CTRL085	CTRL	0.693147	AIF1	Macrophages
CTRL085	CTRL	1.09861	AIF1	Macrophages
CTRL085	CTRL	0.693147	AIF1	Macrophages
CTRL085	CTRL	1.09861	AIF1	Macrophages
CTRL085	CTRL	0.693147	AIF1	Macrophages
CTRL085	CTRL	0.693147	AIF1	Macrophages
CTRL085	CTRL	0.693147	AIF1	Macrophages
CTRL085	CTRL	1.79176	AIF1	Macrophages
CTRL085	CTRL	0	AIF1	Macrophages
CTRL085	CTRL	1.38629	AIF1	Macrophages
CTRL085	CTRL	0	AIF1	Macrophages
CTRL085	CTRL	0.693147	AIF1	Macrophages
CTRL085	CTRL	2.19722	AIF1	Macrophages
CTRL085	CTRL	0.693147	AIF1	Macrophages
CTRL085	CTRL	0	AIF1	Macrophages
CTRL085	CTRL	1.09861	AIF1	Macrophages
CTRL085	CTRL	0	AIF1	Macrophages
CTRL085	CTRL	0.693147	AIF1	Macrophages
CTRL085	CTRL	1.09861	AIF1	Macrophages
CTRL085	CTRL	0.693147	AIF1	Macrophages
CTRL085	CTRL	0.693147	AIF1	Macrophages
CTRL085	CTRL	0	AIF1	Macrophages
CTRL085	CTRL	0	AIF1	Macrophages
CTRL085	CTRL	1.79176	AIF1	Macrophages
CTRL085	CTRL	0	AIF1	Macrophages
CTRL085	CTRL	1.38629	AIF1	Macrophages
CTRL085	CTRL	1.09861	AIF1	Macrophages
CTRL085	CTRL	1.09861	AIF1	Macrophages
CTRL085	CTRL	0.693147	AIF1	Macrophages
CTRL085	CTRL	0	AIF1	Macrophages
CTRL085	CTRL	0	AIF1	Macrophages
CTRL085	CTRL	0	AIF1	Macrophages
CTRL085	CTRL	0.693147	AIF1	Macrophages
CTRL085	CTRL	1.60944	AIF1	Macrophages
CTRL085	CTRL	1.09861	AIF1	Macrophages
CTRL085	CTRL	0	AIF1	Macrophages
CTRL085	CTRL	0	AIF1	Macrophages
CTRL085	CTRL	0	AIF1	Macrophages
CTRL085	CTRL	0.693147	AIF1	Macrophages
CTRL085	CTRL	1.09861	AIF1	Macrophages
CTRL085	CTRL	0	AIF1	Macrophages
CTRL085	CTRL	1.79176	AIF1	Macrophages
CTRL085	CTRL	0	AIF1	Macrophages
CTRL085	CTRL	0.693147	AIF1	Macrophages
CTRL085	CTRL	0.693147	AIF1	Macrophages
CTRL085	CTRL	1.60944	AIF1	Macrophages
CTRL085	CTRL	0	AIF1	Macrophages
CTRL085	CTRL	0	AIF1	Macrophages
CTRL085	CTRL	0	AIF1	Macrophages
CTRL085	CTRL	1.09861	AIF1	Macrophages
CTRL085	CTRL	0	AIF1	Macrophages
CTRL085	CTRL	2.19722	AIF1	Macrophages
CTRL085	CTRL	0	AIF1	Macrophages
CTRL085	CTRL	0	AIF1	Macrophages
CTRL085	CTRL	0	AIF1	Macrophages
CTRL085	CTRL	1.79176	AIF1	Macrophages
CTRL085	CTRL	1.09861	AIF1	Macrophages
CTRL085	CTRL	0	AIF1	Macrophages
CTRL085	CTRL	0	AIF1	Macrophages
CTRL085	CTRL	0.693147	AIF1	Macrophages
CTRL085	CTRL	0	AIF1	Macrophages
CTRL085	CTRL	0	AIF1	Macrophages
CTRL085	CTRL	1.38629	AIF1	Macrophages
CTRL085	CTRL	0	AIF1	Macrophages
CTRL085	CTRL	0.693147	AIF1	Macrophages
CTRL085	CTRL	0.693147	AIF1	Macrophages
CTRL085	CTRL	0	AIF1	Macrophages
CTRL085	CTRL	0.693147	AIF1	Macrophages
CTRL085	CTRL	0	AIF1	Macrophages
CTRL085	CTRL	0	AIF1	Macrophages
CTRL085	CTRL	1.09861	AIF1	Macrophages
CTRL085	CTRL	0.693147	AIF1	Macrophages
CTRL085	CTRL	0.693147	AIF1	Macrophages
CTRL085	CTRL	0	AIF1	Macrophages
CTRL085	CTRL	1.09861	AIF1	Macrophages
CTRL085	CTRL	0.693147	AIF1	Macrophages
CTRL085	CTRL	1.60944	AIF1	Macrophages
CTRL085	CTRL	0	AIF1	Macrophages
CTRL085	CTRL	2.07944	AIF1	Macrophages
CTRL085	CTRL	1.60944	AIF1	Macrophages
CTRL085	CTRL	1.38629	AIF1	Macrophages
CTRL085	CTRL	1.38629	AIF1	Macrophages
CTRL085	CTRL	0	AIF1	Macrophages
CTRL085	CTRL	1.09861	AIF1	Macrophages
CTRL085	CTRL	0	AIF1	Macrophages
CTRL085	CTRL	0	AIF1	Macrophages
CTRL085	CTRL	0	AIF1	Macrophages
CTRL085	CTRL	0.693147	AIF1	Macrophages
CTRL085	CTRL	2.07944	AIF1	Macrophages
CTRL085	CTRL	1.60944	AIF1	Macrophages
CTRL085	CTRL	0.693147	AIF1	Macrophages
CTRL085	CTRL	0.693147	AIF1	Macrophages
CTRL085	CTRL	0	AIF1	Macrophages
CTRL085	CTRL	0	AIF1	Macrophages
CTRL085	CTRL	0	AIF1	Macrophages
CTRL085	CTRL	0	AIF1	Macrophages
CTRL085	CTRL	0	AIF1	Macrophages
CTRL085	CTRL	0	AIF1	Macrophages
CTRL085	CTRL	0	AIF1	Macrophages
CTRL085	CTRL	1.60944	AIF1	Macrophages
CTRL085	CTRL	0.693147	AIF1	Macrophages
CTRL085	CTRL	0	AIF1	Macrophages
CTRL085	CTRL	1.09861	AIF1	Macrophages
CTRL085	CTRL	1.79176	AIF1	Macrophages
CTRL085	CTRL	0	AIF1	Macrophages
CTRL085	CTRL	0.693147	AIF1	Macrophages
CTRL085	CTRL	0	AIF1	Macrophages
CTRL085	CTRL	0	AIF1	Macrophages
CTRL085	CTRL	0	AIF1	Macrophages
CTRL085	CTRL	0	AIF1	Macrophages
CTRL085	CTRL	0	AIF1	Macrophages
CTRL085	CTRL	0.693147	AIF1	Macrophages
CTRL085	CTRL	0	AIF1	Macrophages
CTRL085	CTRL	0	AIF1	Macrophages
CTRL085	CTRL	0	AIF1	Macrophages
CTRL085	CTRL	1.79176	AIF1	Macrophages
CTRL085	CTRL	1.09861	AIF1	Macrophages
CTRL085	CTRL	1.09861	AIF1	Macrophages
CTRL085	CTRL	0	AIF1	Macrophages
CTRL085	CTRL	1.38629	AIF1	Macrophages
CTRL085	CTRL	0	AIF1	Macrophages
CTRL085	CTRL	0	AIF1	Macrophages
CTRL085	CTRL	0	AIF1	Macrophages
CTRL085	CTRL	1.09861	AIF1	Macrophages
CTRL085	CTRL	0	AIF1	Macrophages
CTRL085	CTRL	1.09861	AIF1	Macrophages
CTRL085	CTRL	0	AIF1	Macrophages
CTRL085	CTRL	0	AIF1	Macrophages
CTRL085	CTRL	1.38629	AIF1	Macrophages
CTRL085	CTRL	0	AIF1	Macrophages
CTRL085	CTRL	0	AIF1	Macrophages
CTRL085	CTRL	0	AIF1	Macrophages
CTRL085	CTRL	0	AIF1	Macrophages
CTRL085	CTRL	0	AIF1	Macrophages
CTRL085	CTRL	0	AIF1	Macrophages
CTRL085	CTRL	0	AIF1	Macrophages
CTRL085	CTRL	0	AIF1	Macrophages
CTRL085	CTRL	0	AIF1	Macrophages
CTRL085	CTRL	0	AIF1	Macrophages
CTRL085	CTRL	0	AIF1	Macrophages
CTRL085	CTRL	0	AIF1	Macrophages
CTRL085	CTRL	1.60944	AIF1	Macrophages
CTRL085	CTRL	0	AIF1	Macrophages
CTRL085	CTRL	1.09861	AIF1	Macrophages
CTRL085	CTRL	0	AIF1	Macrophages
CTRL085	CTRL	1.09861	AIF1	Macrophages
CTRL085	CTRL	0	AIF1	Macrophages
CTRL085	CTRL	0	AIF1	Macrophages
CTRL085	CTRL	0	AIF1	Macrophages
CTRL085	CTRL	2.07944	AIF1	Macrophages
CTRL085	CTRL	0	AIF1	Macrophages
CTRL085	CTRL	0	AIF1	Macrophages
CTRL085	CTRL	0	AIF1	Macrophages
CTRL085	CTRL	0	AIF1	Macrophages
CTRL085	CTRL	1.79176	AIF1	Macrophages
CTRL085	CTRL	0	AIF1	Macrophages
CTRL085	CTRL	0	AIF1	Macrophages
CTRL085	CTRL	0	AIF1	Macrophages
CTRL085	CTRL	0	AIF1	Macrophages
CTRL085	CTRL	1.38629	AIF1	Macrophages
CTRL085	CTRL	0	AIF1	Macrophages
CTRL085	CTRL	0	AIF1	Macrophages
CTRL085	CTRL	1.79176	AIF1	Macrophages
CTRL085	CTRL	0	AIF1	Macrophages
CTRL085	CTRL	0	AIF1	Macrophages
CTRL085	CTRL	0	AIF1	Macrophages
CTRL085	CTRL	0	AIF1	Macrophages
CTRL085	CTRL	0.693147	AIF1	Macrophages
CTRL085	CTRL	1.94591	AIF1	Macrophages
CTRL085	CTRL	2.19722	AIF1	Macrophages
CTRL086	CTRL	0.693147	AIF1	Macrophages
CTRL086	CTRL	0	AIF1	Macrophages
CTRL086	CTRL	0.693147	AIF1	Macrophages
CTRL086	CTRL	1.79176	AIF1	Macrophages
CTRL086	CTRL	1.38629	AIF1	Macrophages
CTRL086	CTRL	0	AIF1	Macrophages
CTRL086	CTRL	0.693147	AIF1	Macrophages
CTRL086	CTRL	0	AIF1	Macrophages
CTRL086	CTRL	1.09861	AIF1	Macrophages
CTRL086	CTRL	1.94591	AIF1	Macrophages
CTRL086	CTRL	0.693147	AIF1	Macrophages
CTRL086	CTRL	0	AIF1	Macrophages
CTRL086	CTRL	1.09861	AIF1	Macrophages
CTRL086	CTRL	0.693147	AIF1	Macrophages
CTRL086	CTRL	0	AIF1	Macrophages
CTRL086	CTRL	1.09861	AIF1	Macrophages
CTRL086	CTRL	1.09861	AIF1	Macrophages
CTRL086	CTRL	0.693147	AIF1	Macrophages
CTRL086	CTRL	1.09861	AIF1	Macrophages
CTRL086	CTRL	1.38629	AIF1	Macrophages
CTRL086	CTRL	1.09861	AIF1	Macrophages
CTRL086	CTRL	0.693147	AIF1	Macrophages
CTRL086	CTRL	1.09861	AIF1	Macrophages
CTRL086	CTRL	1.09861	AIF1	Macrophages
CTRL086	CTRL	0	AIF1	Macrophages
CTRL086	CTRL	1.94591	AIF1	Macrophages
CTRL086	CTRL	1.09861	AIF1	Macrophages
CTRL086	CTRL	0	AIF1	Macrophages
CTRL086	CTRL	2.30259	AIF1	Macrophages
CTRL086	CTRL	0.693147	AIF1	Macrophages
CTRL086	CTRL	1.09861	AIF1	Macrophages
CTRL086	CTRL	1.60944	AIF1	Macrophages
CTRL086	CTRL	0	AIF1	Macrophages
CTRL086	CTRL	1.09861	AIF1	Macrophages
CTRL086	CTRL	0	AIF1	Macrophages
CTRL086	CTRL	0	AIF1	Macrophages
CTRL086	CTRL	1.38629	AIF1	Macrophages
CTRL086	CTRL	0	AIF1	Macrophages
CTRL086	CTRL	0.693147	AIF1	Macrophages
CTRL086	CTRL	0.693147	AIF1	Macrophages
CTRL086	CTRL	0.693147	AIF1	Macrophages
CTRL086	CTRL	0.693147	AIF1	Macrophages
CTRL086	CTRL	0.693147	AIF1	Macrophages
CTRL086	CTRL	1.94591	AIF1	Macrophages
CTRL086	CTRL	1.79176	AIF1	Macrophages
CTRL086	CTRL	1.60944	AIF1	Macrophages
CTRL086	CTRL	0	AIF1	Macrophages
CTRL086	CTRL	0	AIF1	Macrophages
CTRL086	CTRL	1.38629	AIF1	Macrophages
CTRL086	CTRL	0.693147	AIF1	Macrophages
CTRL086	CTRL	1.09861	AIF1	Macrophages
CTRL086	CTRL	0	AIF1	Macrophages
CTRL086	CTRL	1.94591	AIF1	Macrophages
CTRL086	CTRL	0.693147	AIF1	Macrophages
CTRL086	CTRL	0.693147	AIF1	Macrophages
CTRL086	CTRL	0.693147	AIF1	Macrophages
CTRL086	CTRL	1.09861	AIF1	Macrophages
CTRL086	CTRL	0	AIF1	Macrophages
CTRL086	CTRL	0	AIF1	Macrophages
CTRL086	CTRL	0	AIF1	Macrophages
CTRL086	CTRL	0	AIF1	Macrophages
CTRL086	CTRL	0	AIF1	Macrophages
CTRL086	CTRL	1.94591	AIF1	Macrophages
CTRL086	CTRL	0	AIF1	Macrophages
CTRL086	CTRL	0.693147	AIF1	Macrophages
CTRL086	CTRL	1.38629	AIF1	Macrophages
CTRL086	CTRL	0.693147	AIF1	Macrophages
CTRL086	CTRL	0.693147	AIF1	Macrophages
CTRL086	CTRL	0.693147	AIF1	Macrophages
CTRL086	CTRL	0	AIF1	Macrophages
CTRL086	CTRL	1.79176	AIF1	Macrophages
CTRL086	CTRL	2.07944	AIF1	Macrophages
CTRL086	CTRL	0.693147	AIF1	Macrophages
CTRL086	CTRL	0.693147	AIF1	Macrophages
CTRL086	CTRL	1.09861	AIF1	Macrophages
CTRL086	CTRL	1.09861	AIF1	Macrophages
CTRL086	CTRL	0	AIF1	Macrophages
CTRL086	CTRL	0	AIF1	Macrophages
CTRL086	CTRL	0.693147	AIF1	Macrophages
CTRL086	CTRL	0.693147	AIF1	Macrophages
CTRL086	CTRL	0.693147	AIF1	Macrophages
CTRL086	CTRL	0	AIF1	Macrophages
CTRL086	CTRL	0.693147	AIF1	Macrophages
CTRL086	CTRL	0.693147	AIF1	Macrophages
CTRL086	CTRL	0	AIF1	Macrophages
CTRL086	CTRL	0.693147	AIF1	Macrophages
CTRL086	CTRL	1.60944	AIF1	Macrophages
CTRL086	CTRL	0	AIF1	Macrophages
CTRL086	CTRL	1.09861	AIF1	Macrophages
CTRL086	CTRL	0.693147	AIF1	Macrophages
CTRL086	CTRL	0	AIF1	Macrophages
CTRL086	CTRL	0	AIF1	Macrophages
CTRL086	CTRL	1.09861	AIF1	Macrophages
CTRL086	CTRL	1.60944	AIF1	Macrophages
CTRL086	CTRL	1.09861	AIF1	Macrophages
CTRL086	CTRL	0	AIF1	Macrophages
CTRL086	CTRL	0	AIF1	Macrophages
CTRL086	CTRL	0.693147	AIF1	Macrophages
CTRL086	CTRL	1.09861	AIF1	Macrophages
CTRL086	CTRL	1.79176	AIF1	Macrophages
CTRL086	CTRL	0	AIF1	Macrophages
CTRL086	CTRL	1.09861	AIF1	Macrophages
CTRL086	CTRL	1.38629	AIF1	Macrophages
CTRL086	CTRL	0.693147	AIF1	Macrophages
CTRL086	CTRL	0	AIF1	Macrophages
CTRL086	CTRL	1.09861	AIF1	Macrophages
CTRL086	CTRL	0.693147	AIF1	Macrophages
CTRL086	CTRL	0	AIF1	Macrophages
CTRL086	CTRL	1.38629	AIF1	Macrophages
CTRL086	CTRL	1.09861	AIF1	Macrophages
CTRL086	CTRL	0	AIF1	Macrophages
CTRL086	CTRL	0	AIF1	Macrophages
CTRL086	CTRL	1.38629	AIF1	Macrophages
CTRL086	CTRL	0	AIF1	Macrophages
CTRL086	CTRL	0	AIF1	Macrophages
CTRL086	CTRL	0	AIF1	Macrophages
CTRL086	CTRL	1.09861	AIF1	Macrophages
CTRL086	CTRL	0.693147	AIF1	Macrophages
CTRL086	CTRL	1.38629	AIF1	Macrophages
CTRL086	CTRL	0.693147	AIF1	Macrophages
CTRL086	CTRL	0	AIF1	Macrophages
CTRL086	CTRL	1.38629	AIF1	Macrophages
CTRL086	CTRL	0	AIF1	Macrophages
CTRL086	CTRL	0	AIF1	Macrophages
CTRL086	CTRL	0	AIF1	Macrophages
CTRL086	CTRL	1.09861	AIF1	Macrophages
CTRL086	CTRL	0.693147	AIF1	Macrophages
CTRL086	CTRL	0	AIF1	Macrophages
CTRL086	CTRL	1.09861	AIF1	Macrophages
CTRL086	CTRL	1.38629	AIF1	Macrophages
CTRL086	CTRL	1.09861	AIF1	Macrophages
CTRL086	CTRL	0	AIF1	Macrophages
CTRL086	CTRL	0.693147	AIF1	Macrophages
CTRL086	CTRL	0.693147	AIF1	Macrophages
CTRL086	CTRL	1.38629	AIF1	Macrophages
CTRL086	CTRL	0	AIF1	Macrophages
CTRL086	CTRL	0	AIF1	Macrophages
CTRL086	CTRL	0	AIF1	Macrophages
CTRL086	CTRL	1.38629	AIF1	Macrophages
CTRL086	CTRL	0	AIF1	Macrophages
CTRL086	CTRL	1.38629	AIF1	Macrophages
CTRL086	CTRL	0	AIF1	Macrophages
CTRL086	CTRL	0	AIF1	Macrophages
CTRL086	CTRL	1.79176	AIF1	Macrophages
CTRL086	CTRL	0	AIF1	Macrophages
CTRL086	CTRL	1.38629	AIF1	Macrophages
CTRL086	CTRL	0	AIF1	Macrophages
CTRL086	CTRL	1.09861	AIF1	Macrophages
CTRL086	CTRL	1.38629	AIF1	Macrophages
CTRL086	CTRL	1.38629	AIF1	Macrophages
CTRL086	CTRL	0	AIF1	Macrophages
CTRL086	CTRL	1.94591	AIF1	Macrophages
CTRL086	CTRL	0	AIF1	Macrophages
CTRL086	CTRL	1.09861	AIF1	Macrophages
CTRL086	CTRL	1.38629	AIF1	Macrophages
CTRL086	CTRL	1.60944	AIF1	Macrophages
CTRL086	CTRL	1.38629	AIF1	Macrophages
CTRL086	CTRL	0	AIF1	Macrophages
CTRL086	CTRL	0	AIF1	Macrophages
CTRL086	CTRL	0	AIF1	Macrophages
CTRL086	CTRL	0	AIF1	Macrophages
CTRL086	CTRL	0	AIF1	Macrophages
CTRL086	CTRL	0	AIF1	Macrophages
CTRL086	CTRL	0.693147	AIF1	Macrophages
CTRL086	CTRL	0.693147	AIF1	Macrophages
CTRL086	CTRL	0.693147	AIF1	Macrophages
CTRL086	CTRL	0	AIF1	Macrophages
CTRL086	CTRL	1.38629	AIF1	Macrophages
CTRL086	CTRL	1.38629	AIF1	Macrophages
CTRL086	CTRL	0	AIF1	Macrophages
CTRL086	CTRL	0.693147	AIF1	Macrophages
CTRL086	CTRL	0	AIF1	Macrophages
CTRL086	CTRL	1.79176	AIF1	Macrophages
CTRL086	CTRL	0	AIF1	Macrophages
CTRL086	CTRL	0.693147	AIF1	Macrophages
CTRL086	CTRL	1.60944	AIF1	Macrophages
CTRL086	CTRL	0	AIF1	Macrophages
CTRL086	CTRL	2.48491	AIF1	Macrophages
CTRL086	CTRL	0.693147	AIF1	Macrophages
CTRL086	CTRL	2.07944	AIF1	Macrophages
CTRL086	CTRL	1.09861	AIF1	Macrophages
CTRL086	CTRL	0	AIF1	Macrophages
CTRL086	CTRL	1.09861	AIF1	Macrophages
CTRL086	CTRL	0	AIF1	Macrophages
CTRL086	CTRL	0.693147	AIF1	Macrophages
CTRL086	CTRL	1.09861	AIF1	Macrophages
CTRL086	CTRL	0.693147	AIF1	Macrophages
CTRL086	CTRL	1.09861	AIF1	Macrophages
CTRL086	CTRL	0	AIF1	Macrophages
CTRL086	CTRL	0.693147	AIF1	Macrophages
CTRL086	CTRL	1.60944	AIF1	Macrophages
CTRL086	CTRL	0	AIF1	Macrophages
CTRL086	CTRL	0	AIF1	Macrophages
CTRL086	CTRL	0.693147	AIF1	Macrophages
CTRL086	CTRL	0	AIF1	Macrophages
CTRL086	CTRL	0.693147	AIF1	Macrophages
CTRL086	CTRL	0	AIF1	Macrophages
CTRL086	CTRL	0	AIF1	Macrophages
CTRL086	CTRL	0	AIF1	Macrophages
CTRL086	CTRL	0.693147	AIF1	Macrophages
CTRL086	CTRL	0	AIF1	Macrophages
CTRL086	CTRL	1.38629	AIF1	Macrophages
CTRL086	CTRL	1.09861	AIF1	Macrophages
CTRL086	CTRL	1.60944	AIF1	Macrophages
CTRL086	CTRL	0	AIF1	Macrophages
CTRL086	CTRL	1.38629	AIF1	Macrophages
CTRL086	CTRL	0.693147	AIF1	Macrophages
CTRL086	CTRL	0	AIF1	Macrophages
CTRL086	CTRL	0	AIF1	Macrophages
CTRL086	CTRL	1.09861	AIF1	Macrophages
CTRL086	CTRL	0.693147	AIF1	Macrophages
CTRL086	CTRL	1.79176	AIF1	Macrophages
CTRL086	CTRL	0.693147	AIF1	Macrophages
CTRL086	CTRL	0	AIF1	Macrophages
CTRL086	CTRL	0.693147	AIF1	Macrophages
CTRL086	CTRL	0	AIF1	Macrophages
CTRL086	CTRL	0.693147	AIF1	Macrophages
CTRL086	CTRL	0	AIF1	Macrophages
CTRL086	CTRL	0	AIF1	Macrophages
CTRL086	CTRL	0.693147	AIF1	Macrophages
CTRL086	CTRL	0	AIF1	Macrophages
CTRL086	CTRL	1.79176	AIF1	Macrophages
CTRL086	CTRL	1.38629	AIF1	Macrophages
CTRL086	CTRL	0.693147	AIF1	Macrophages
CTRL086	CTRL	1.09861	AIF1	Macrophages
CTRL086	CTRL	1.38629	AIF1	Macrophages
CTRL086	CTRL	0	AIF1	Macrophages
CTRL086	CTRL	0	AIF1	Macrophages
CTRL086	CTRL	0	AIF1	Macrophages
CTRL086	CTRL	0	AIF1	Macrophages
CTRL086	CTRL	1.60944	AIF1	Macrophages
CTRL086	CTRL	1.38629	AIF1	Macrophages
CTRL086	CTRL	0	AIF1	Macrophages
CTRL086	CTRL	0.693147	AIF1	Macrophages
CTRL086	CTRL	1.09861	AIF1	Macrophages
CTRL086	CTRL	0	AIF1	Macrophages
CTRL086	CTRL	0.693147	AIF1	Macrophages
CTRL086	CTRL	1.60944	AIF1	Macrophages
CTRL086	CTRL	0.693147	AIF1	Macrophages
CTRL086	CTRL	1.94591	AIF1	Macrophages
CTRL086	CTRL	0	AIF1	Macrophages
CTRL086	CTRL	1.60944	AIF1	Macrophages
CTRL086	CTRL	0	AIF1	Macrophages
CTRL086	CTRL	0	AIF1	Macrophages
CTRL086	CTRL	0	AIF1	Macrophages
CTRL086	CTRL	0.693147	AIF1	Macrophages
CTRL086	CTRL	0	AIF1	Macrophages
CTRL086	CTRL	0	AIF1	Macrophages
CTRL086	CTRL	1.09861	AIF1	Macrophages
CTRL086	CTRL	1.60944	AIF1	Macrophages
CTRL086	CTRL	1.09861	AIF1	Macrophages
CTRL086	CTRL	1.38629	AIF1	Macrophages
CTRL086	CTRL	1.60944	AIF1	Macrophages
CTRL086	CTRL	2.63906	AIF1	Macrophages
CTRL086	CTRL	0	AIF1	Macrophages
CTRL086	CTRL	1.09861	AIF1	Macrophages
CTRL086	CTRL	0	AIF1	Macrophages
CTRL086	CTRL	1.79176	AIF1	Macrophages
CTRL086	CTRL	0	AIF1	Macrophages
CTRL086	CTRL	0.693147	AIF1	Macrophages
CTRL086	CTRL	0.693147	AIF1	Macrophages
CTRL086	CTRL	0.693147	AIF1	Macrophages
CTRL086	CTRL	0	AIF1	Macrophages
CTRL086	CTRL	0	AIF1	Macrophages
CTRL086	CTRL	1.60944	AIF1	Macrophages
CTRL086	CTRL	1.79176	AIF1	Macrophages
CTRL086	CTRL	0	AIF1	Macrophages
CTRL086	CTRL	0	AIF1	Macrophages
CTRL086	CTRL	0.693147	AIF1	Macrophages
CTRL086	CTRL	0.693147	AIF1	Macrophages
CTRL086	CTRL	0	AIF1	Macrophages
CTRL086	CTRL	0	AIF1	Macrophages
CTRL086	CTRL	1.94591	AIF1	Macrophages
CTRL086	CTRL	0	AIF1	Macrophages
CTRL086	CTRL	0.693147	AIF1	Macrophages
CTRL086	CTRL	0.693147	AIF1	Macrophages
CTRL086	CTRL	0	AIF1	Macrophages
CTRL086	CTRL	0.693147	AIF1	Macrophages
CTRL086	CTRL	0.693147	AIF1	Macrophages
CTRL086	CTRL	1.09861	AIF1	Macrophages
CTRL086	CTRL	0	AIF1	Macrophages
CTRL086	CTRL	1.60944	AIF1	Macrophages
CTRL086	CTRL	0	AIF1	Macrophages
CTRL086	CTRL	0	AIF1	Macrophages
CTRL086	CTRL	1.09861	AIF1	Macrophages
CTRL086	CTRL	0	AIF1	Macrophages
CTRL086	CTRL	0	AIF1	Macrophages
CTRL086	CTRL	2.07944	AIF1	Macrophages
CTRL086	CTRL	1.38629	AIF1	Macrophages
CTRL086	CTRL	1.09861	AIF1	Macrophages
CTRL086	CTRL	0	AIF1	Macrophages
CTRL086	CTRL	0	AIF1	Macrophages
CTRL086	CTRL	1.38629	AIF1	Macrophages
CTRL086	CTRL	1.09861	AIF1	Macrophages
CTRL086	CTRL	0	AIF1	Macrophages
CTRL086	CTRL	0	AIF1	Macrophages
CTRL086	CTRL	0	AIF1	Macrophages
CTRL086	CTRL	1.38629	AIF1	Macrophages
CTRL086	CTRL	1.60944	AIF1	Macrophages
CTRL086	CTRL	0.693147	AIF1	Macrophages
CTRL086	CTRL	1.79176	AIF1	Macrophages
CTRL086	CTRL	1.09861	AIF1	Macrophages
CTRL086	CTRL	0	AIF1	Macrophages
CTRL086	CTRL	1.09861	AIF1	Macrophages
CTRL086	CTRL	1.38629	AIF1	Macrophages
CTRL086	CTRL	1.79176	AIF1	Macrophages
CTRL086	CTRL	1.38629	AIF1	Macrophages
CTRL086	CTRL	0	AIF1	Macrophages
CTRL086	CTRL	1.09861	AIF1	Macrophages
CTRL086	CTRL	2.19722	AIF1	Macrophages
CTRL086	CTRL	0	AIF1	Macrophages
CTRL086	CTRL	0	AIF1	Macrophages
CTRL086	CTRL	0	AIF1	Macrophages
CTRL086	CTRL	0	AIF1	Macrophages
CTRL086	CTRL	0.693147	AIF1	Macrophages
CTRL086	CTRL	1.60944	AIF1	Macrophages
CTRL086	CTRL	1.09861	AIF1	Macrophages
CTRL086	CTRL	1.94591	AIF1	Macrophages
CTRL086	CTRL	1.79176	AIF1	Macrophages
CTRL086	CTRL	1.60944	AIF1	Macrophages
CTRL086	CTRL	2.19722	AIF1	Macrophages
CTRL086	CTRL	1.38629	AIF1	Macrophages
CTRL086	CTRL	0.693147	AIF1	Macrophages
CTRL086	CTRL	0	AIF1	Macrophages
CTRL086	CTRL	1.09861	AIF1	Macrophages
CTRL086	CTRL	0.693147	AIF1	Macrophages
CTRL086	CTRL	0.693147	AIF1	Macrophages
CTRL086	CTRL	0	AIF1	Macrophages
CTRL086	CTRL	0	AIF1	Macrophages
CTRL086	CTRL	0	AIF1	Macrophages
CTRL086	CTRL	1.09861	AIF1	Macrophages
CTRL086	CTRL	0	AIF1	Macrophages
CTRL086	CTRL	0	AIF1	Macrophages
CTRL086	CTRL	0	AIF1	Macrophages
CTRL086	CTRL	0.693147	AIF1	Macrophages
CTRL086	CTRL	1.38629	AIF1	Macrophages
CTRL086	CTRL	1.38629	AIF1	Macrophages
CTRL086	CTRL	0	AIF1	Macrophages
CTRL086	CTRL	0.693147	AIF1	Macrophages
CTRL086	CTRL	1.09861	AIF1	Macrophages
CTRL086	CTRL	2.07944	AIF1	Macrophages
CTRL086	CTRL	0	AIF1	Macrophages
CTRL086	CTRL	0.693147	AIF1	Macrophages
CTRL086	CTRL	1.38629	AIF1	Macrophages
CTRL086	CTRL	1.09861	AIF1	Macrophages
CTRL086	CTRL	0	AIF1	Macrophages
CTRL086	CTRL	1.38629	AIF1	Macrophages
CTRL086	CTRL	0.693147	AIF1	Macrophages
CTRL086	CTRL	0.693147	AIF1	Macrophages
CTRL086	CTRL	0	AIF1	Macrophages
CTRL086	CTRL	1.09861	AIF1	Macrophages
CTRL086	CTRL	1.79176	AIF1	Macrophages
CTRL086	CTRL	1.60944	AIF1	Macrophages
CTRL086	CTRL	0.693147	AIF1	Macrophages
CTRL086	CTRL	1.09861	AIF1	Macrophages
CTRL086	CTRL	0	AIF1	Macrophages
CTRL086	CTRL	0	AIF1	Macrophages
CTRL086	CTRL	0.693147	AIF1	Macrophages
CTRL086	CTRL	0.693147	AIF1	Macrophages
CTRL086	CTRL	0	AIF1	Macrophages
CTRL086	CTRL	0.693147	AIF1	Macrophages
CTRL086	CTRL	1.09861	AIF1	Macrophages
CTRL086	CTRL	0	AIF1	Macrophages
CTRL086	CTRL	1.60944	AIF1	Macrophages
CTRL086	CTRL	0	AIF1	Macrophages
CTRL086	CTRL	1.38629	AIF1	Macrophages
CTRL086	CTRL	0.693147	AIF1	Macrophages
CTRL086	CTRL	1.60944	AIF1	Macrophages
CTRL086	CTRL	0	AIF1	Macrophages
CTRL086	CTRL	0	AIF1	Macrophages
CTRL086	CTRL	1.60944	AIF1	Macrophages
CTRL086	CTRL	0.693147	AIF1	Macrophages
CTRL086	CTRL	0	AIF1	Macrophages
CTRL086	CTRL	0	AIF1	Macrophages
CTRL086	CTRL	1.09861	AIF1	Macrophages
CTRL086	CTRL	0	AIF1	Macrophages
CTRL086	CTRL	2.07944	AIF1	Macrophages
CTRL086	CTRL	0	AIF1	Macrophages
CTRL086	CTRL	0.693147	AIF1	Macrophages
CTRL086	CTRL	2.19722	AIF1	Macrophages
CTRL086	CTRL	0.693147	AIF1	Macrophages
CTRL086	CTRL	0	AIF1	Macrophages
CTRL086	CTRL	0	AIF1	Macrophages
CTRL086	CTRL	0	AIF1	Macrophages
CTRL086	CTRL	0	AIF1	Macrophages
CTRL086	CTRL	1.60944	AIF1	Macrophages
CTRL086	CTRL	0.693147	AIF1	Macrophages
CTRL086	CTRL	0	AIF1	Macrophages
CTRL086	CTRL	0	AIF1	Macrophages
CTRL086	CTRL	1.38629	AIF1	Macrophages
CTRL086	CTRL	1.09861	AIF1	Macrophages
CTRL086	CTRL	1.09861	AIF1	Macrophages
CTRL086	CTRL	0	AIF1	Macrophages
CTRL086	CTRL	0	AIF1	Macrophages
CTRL086	CTRL	1.38629	AIF1	Macrophages
CTRL086	CTRL	1.38629	AIF1	Macrophages
CTRL086	CTRL	1.09861	AIF1	Macrophages
CTRL086	CTRL	0	AIF1	Macrophages
CTRL086	CTRL	0	AIF1	Macrophages
CTRL086	CTRL	0	AIF1	Macrophages
CTRL086	CTRL	0	AIF1	Macrophages
CTRL086	CTRL	0	AIF1	Macrophages
CTRL086	CTRL	1.09861	AIF1	Macrophages
CTRL086	CTRL	0	AIF1	Macrophages
CTRL086	CTRL	0	AIF1	Macrophages
CTRL086	CTRL	0	AIF1	Macrophages
CTRL086	CTRL	0	AIF1	Macrophages
CTRL086	CTRL	0.693147	AIF1	Macrophages
CTRL086	CTRL	0.693147	AIF1	Macrophages
CTRL086	CTRL	0	AIF1	Macrophages
CTRL086	CTRL	0	AIF1	Macrophages
CTRL086	CTRL	0	AIF1	Macrophages
CTRL086	CTRL	0	AIF1	Macrophages
CTRL086	CTRL	0	AIF1	Macrophages
CTRL086	CTRL	0	AIF1	Macrophages
CTRL086	CTRL	0	AIF1	Macrophages
CTRL086	CTRL	0	AIF1	Macrophages
CTRL086	CTRL	0	AIF1	Macrophages
CTRL086	CTRL	0	AIF1	Macrophages
CTRL086	CTRL	0	AIF1	Macrophages
CTRL086	CTRL	1.60944	AIF1	Macrophages
CTRL086	CTRL	1.60944	AIF1	Macrophages
CTRL086	CTRL	0	AIF1	Macrophages
CTRL086	CTRL	0.693147	AIF1	Macrophages
CTRL086	CTRL	1.94591	AIF1	Macrophages
CTRL086	CTRL	1.09861	AIF1	Macrophages
CTRL086	CTRL	1.79176	AIF1	Macrophages
CTRL086	CTRL	0	AIF1	Macrophages
CTRL086	CTRL	0	AIF1	Macrophages
CTRL086	CTRL	0	AIF1	Macrophages
CTRL086	CTRL	0	AIF1	Macrophages
CTRL086	CTRL	0	AIF1	Macrophages
CTRL086	CTRL	0	AIF1	Macrophages
CTRL086	CTRL	2.07944	AIF1	Macrophages
CTRL086	CTRL	1.09861	AIF1	Macrophages
CTRL086	CTRL	0	AIF1	Macrophages
CTRL086	CTRL	1.09861	AIF1	Macrophages
CTRL086	CTRL	0	AIF1	Macrophages
CTRL086	CTRL	0	AIF1	Macrophages
CTRL086	CTRL	0.693147	AIF1	Macrophages
CTRL086	CTRL	1.38629	AIF1	Macrophages
CTRL086	CTRL	0	AIF1	Macrophages
CTRL086	CTRL	0	AIF1	Macrophages
CTRL086	CTRL	0	AIF1	Macrophages
CTRL086	CTRL	0	AIF1	Macrophages
CTRL086	CTRL	0	AIF1	Macrophages
CTRL086	CTRL	0	AIF1	Macrophages
CTRL086	CTRL	0	AIF1	Macrophages
CTRL086	CTRL	0	AIF1	Macrophages
CTRL086	CTRL	0	AIF1	Macrophages
CTRL086	CTRL	0	AIF1	Macrophages
CTRL086	CTRL	0	AIF1	Macrophages
CTRL086	CTRL	0	AIF1	Macrophages
CTRL086	CTRL	0	AIF1	Macrophages
CTRL086	CTRL	0	AIF1	Macrophages
CTRL086	CTRL	0	AIF1	Macrophages
CTRL086	CTRL	0	AIF1	Macrophages
CTRL086	CTRL	1.09861	AIF1	Macrophages
CTRL086	CTRL	0	AIF1	Macrophages
CTRL086	CTRL	1.38629	AIF1	Macrophages
CTRL086	CTRL	0	AIF1	Macrophages
CTRL086	CTRL	0	AIF1	Macrophages
CTRL086	CTRL	1.09861	AIF1	Macrophages
CTRL086	CTRL	0	AIF1	Macrophages
CTRL086	CTRL	0	AIF1	Macrophages
CTRL086	CTRL	0	AIF1	Macrophages
CTRL086	CTRL	0	AIF1	Macrophages
CTRL086	CTRL	0	AIF1	Macrophages
CTRL086	CTRL	1.38629	AIF1	Macrophages
CTRL086	CTRL	0	AIF1	Macrophages
CTRL086	CTRL	1.60944	AIF1	Macrophages
CTRL086	CTRL	0	AIF1	Macrophages
CTRL086	CTRL	0	AIF1	Macrophages
CTRL086	CTRL	1.09861	AIF1	Macrophages
CTRL086	CTRL	0.693147	AIF1	Macrophages
CTRL086	CTRL	1.09861	AIF1	Macrophages
CTRL086	CTRL	0	AIF1	Macrophages
CTRL086	CTRL	0	AIF1	Macrophages
CTRL086	CTRL	0	AIF1	Macrophages
CTRL086	CTRL	0	AIF1	Macrophages
CTRL086	CTRL	0	AIF1	Macrophages
CTRL086	CTRL	0	AIF1	Macrophages
CTRL086	CTRL	1.94591	AIF1	Macrophages
CTRL086	CTRL	1.60944	AIF1	Macrophages
CTRL086	CTRL	0	AIF1	Macrophages
CTRL086	CTRL	0	AIF1	Macrophages
CTRL086	CTRL	0	AIF1	Macrophages
CTRL086	CTRL	0	AIF1	Macrophages
CTRL086	CTRL	0	AIF1	Macrophages
CTRL086	CTRL	0	AIF1	Macrophages
CTRL086	CTRL	0	AIF1	Macrophages
CTRL086	CTRL	1.60944	AIF1	Macrophages
CTRL086	CTRL	0	AIF1	Macrophages
CTRL086	CTRL	0	AIF1	Macrophages
CTRL086	CTRL	0.693147	AIF1	Macrophages
CTRL086	CTRL	0	AIF1	Macrophages
CTRL086	CTRL	1.38629	AIF1	Macrophages
CTRL086	CTRL	0	AIF1	Macrophages
CTRL086	CTRL	1.38629	AIF1	Macrophages
CTRL086	CTRL	0.693147	AIF1	Macrophages
CTRL086	CTRL	0.693147	AIF1	Macrophages
CTRL086	CTRL	0	AIF1	Macrophages
CTRL086	CTRL	0.693147	AIF1	Macrophages
CTRL086	CTRL	1.79176	AIF1	Macrophages
CTRL086	CTRL	1.38629	AIF1	Macrophages
CTRL086	CTRL	0	AIF1	Macrophages
CTRL086	CTRL	0.693147	AIF1	Macrophages
CTRL086	CTRL	0	AIF1	Macrophages
CTRL086	CTRL	1.09861	AIF1	Macrophages
CTRL086	CTRL	1.38629	AIF1	Macrophages
CTRL086	CTRL	1.94591	AIF1	Macrophages
CTRL086	CTRL	0.693147	AIF1	Macrophages
CTRL086	CTRL	0	AIF1	Macrophages
CTRL086	CTRL	1.09861	AIF1	Macrophages
CTRL086	CTRL	0.693147	AIF1	Macrophages
CTRL086	CTRL	0	AIF1	Macrophages
CTRL086	CTRL	1.09861	AIF1	Macrophages
CTRL086	CTRL	1.09861	AIF1	Macrophages
CTRL086	CTRL	0.693147	AIF1	Macrophages
CTRL086	CTRL	1.09861	AIF1	Macrophages
CTRL086	CTRL	1.38629	AIF1	Macrophages
CTRL086	CTRL	1.09861	AIF1	Macrophages
CTRL086	CTRL	0	AIF1	Macrophages
CTRL086	CTRL	0.693147	AIF1	Macrophages
CTRL086	CTRL	1.09861	AIF1	Macrophages
CTRL086	CTRL	1.09861	AIF1	Macrophages
CTRL086	CTRL	0	AIF1	Macrophages
CTRL086	CTRL	1.94591	AIF1	Macrophages
CTRL086	CTRL	1.09861	AIF1	Macrophages
CTRL086	CTRL	0	AIF1	Macrophages
CTRL086	CTRL	2.30259	AIF1	Macrophages
CTRL086	CTRL	0.693147	AIF1	Macrophages
CTRL086	CTRL	1.09861	AIF1	Macrophages
CTRL086	CTRL	1.60944	AIF1	Macrophages
CTRL086	CTRL	0	AIF1	Macrophages
CTRL086	CTRL	1.09861	AIF1	Macrophages
CTRL086	CTRL	0	AIF1	Macrophages
CTRL086	CTRL	0	AIF1	Macrophages
CTRL086	CTRL	1.38629	AIF1	Macrophages
CTRL086	CTRL	0.693147	AIF1	Macrophages
CTRL086	CTRL	0.693147	AIF1	Macrophages
CTRL086	CTRL	0.693147	AIF1	Macrophages
CTRL086	CTRL	0.693147	AIF1	Macrophages
CTRL086	CTRL	0.693147	AIF1	Macrophages
CTRL086	CTRL	1.94591	AIF1	Macrophages
CTRL086	CTRL	1.79176	AIF1	Macrophages
CTRL086	CTRL	1.60944	AIF1	Macrophages
CTRL086	CTRL	0	AIF1	Macrophages
CTRL086	CTRL	0	AIF1	Macrophages
CTRL086	CTRL	1.38629	AIF1	Macrophages
CTRL086	CTRL	0.693147	AIF1	Macrophages
CTRL086	CTRL	1.09861	AIF1	Macrophages
CTRL086	CTRL	0	AIF1	Macrophages
CTRL086	CTRL	1.94591	AIF1	Macrophages
CTRL086	CTRL	0.693147	AIF1	Macrophages
CTRL086	CTRL	0.693147	AIF1	Macrophages
CTRL086	CTRL	0.693147	AIF1	Macrophages
CTRL086	CTRL	1.09861	AIF1	Macrophages
CTRL086	CTRL	0	AIF1	Macrophages
CTRL086	CTRL	0	AIF1	Macrophages
CTRL086	CTRL	0	AIF1	Macrophages
CTRL086	CTRL	0	AIF1	Macrophages
CTRL086	CTRL	0	AIF1	Macrophages
CTRL086	CTRL	1.94591	AIF1	Macrophages
CTRL086	CTRL	0	AIF1	Macrophages
CTRL086	CTRL	0.693147	AIF1	Macrophages
CTRL086	CTRL	1.38629	AIF1	Macrophages
CTRL086	CTRL	0.693147	AIF1	Macrophages
CTRL086	CTRL	0.693147	AIF1	Macrophages
CTRL086	CTRL	0.693147	AIF1	Macrophages
CTRL086	CTRL	0	AIF1	Macrophages
CTRL086	CTRL	1.79176	AIF1	Macrophages
CTRL086	CTRL	2.07944	AIF1	Macrophages
CTRL086	CTRL	0.693147	AIF1	Macrophages
CTRL086	CTRL	0.693147	AIF1	Macrophages
CTRL086	CTRL	1.09861	AIF1	Macrophages
CTRL086	CTRL	1.09861	AIF1	Macrophages
CTRL086	CTRL	0	AIF1	Macrophages
CTRL086	CTRL	0	AIF1	Macrophages
CTRL086	CTRL	0.693147	AIF1	Macrophages
CTRL086	CTRL	0.693147	AIF1	Macrophages
CTRL086	CTRL	0	AIF1	Macrophages
CTRL086	CTRL	0.693147	AIF1	Macrophages
CTRL086	CTRL	0.693147	AIF1	Macrophages
CTRL086	CTRL	0	AIF1	Macrophages
CTRL086	CTRL	0.693147	AIF1	Macrophages
CTRL086	CTRL	1.60944	AIF1	Macrophages
CTRL086	CTRL	0	AIF1	Macrophages
CTRL086	CTRL	1.09861	AIF1	Macrophages
CTRL086	CTRL	0.693147	AIF1	Macrophages
CTRL086	CTRL	0	AIF1	Macrophages
CTRL086	CTRL	0	AIF1	Macrophages
CTRL086	CTRL	1.09861	AIF1	Macrophages
CTRL086	CTRL	1.60944	AIF1	Macrophages
CTRL086	CTRL	1.09861	AIF1	Macrophages
CTRL086	CTRL	0	AIF1	Macrophages
CTRL086	CTRL	0	AIF1	Macrophages
CTRL086	CTRL	0.693147	AIF1	Macrophages
CTRL086	CTRL	1.09861	AIF1	Macrophages
CTRL086	CTRL	1.79176	AIF1	Macrophages
CTRL086	CTRL	0	AIF1	Macrophages
CTRL086	CTRL	1.09861	AIF1	Macrophages
CTRL086	CTRL	1.38629	AIF1	Macrophages
CTRL086	CTRL	0.693147	AIF1	Macrophages
CTRL086	CTRL	0	AIF1	Macrophages
CTRL086	CTRL	1.09861	AIF1	Macrophages
CTRL086	CTRL	0.693147	AIF1	Macrophages
CTRL086	CTRL	0	AIF1	Macrophages
CTRL086	CTRL	1.38629	AIF1	Macrophages
CTRL086	CTRL	1.09861	AIF1	Macrophages
CTRL086	CTRL	0	AIF1	Macrophages
CTRL086	CTRL	0	AIF1	Macrophages
CTRL086	CTRL	1.38629	AIF1	Macrophages
CTRL086	CTRL	0	AIF1	Macrophages
CTRL086	CTRL	0	AIF1	Macrophages
CTRL086	CTRL	0	AIF1	Macrophages
CTRL086	CTRL	1.09861	AIF1	Macrophages
CTRL086	CTRL	0.693147	AIF1	Macrophages
CTRL086	CTRL	1.38629	AIF1	Macrophages
CTRL086	CTRL	0.693147	AIF1	Macrophages
CTRL086	CTRL	0	AIF1	Macrophages
CTRL086	CTRL	1.38629	AIF1	Macrophages
CTRL086	CTRL	0	AIF1	Macrophages
CTRL086	CTRL	0	AIF1	Macrophages
CTRL086	CTRL	0	AIF1	Macrophages
CTRL086	CTRL	1.09861	AIF1	Macrophages
CTRL086	CTRL	0.693147	AIF1	Macrophages
CTRL086	CTRL	0	AIF1	Macrophages
CTRL086	CTRL	1.09861	AIF1	Macrophages
CTRL086	CTRL	1.38629	AIF1	Macrophages
CTRL086	CTRL	1.09861	AIF1	Macrophages
CTRL086	CTRL	0	AIF1	Macrophages
CTRL086	CTRL	0.693147	AIF1	Macrophages
CTRL086	CTRL	0.693147	AIF1	Macrophages
CTRL086	CTRL	1.38629	AIF1	Macrophages
CTRL086	CTRL	0	AIF1	Macrophages
CTRL086	CTRL	0	AIF1	Macrophages
CTRL086	CTRL	0	AIF1	Macrophages
CTRL086	CTRL	1.38629	AIF1	Macrophages
CTRL086	CTRL	0	AIF1	Macrophages
CTRL086	CTRL	1.38629	AIF1	Macrophages
CTRL086	CTRL	0	AIF1	Macrophages
CTRL086	CTRL	0	AIF1	Macrophages
CTRL086	CTRL	1.79176	AIF1	Macrophages
CTRL086	CTRL	0	AIF1	Macrophages
CTRL086	CTRL	1.38629	AIF1	Macrophages
CTRL086	CTRL	0	AIF1	Macrophages
CTRL086	CTRL	1.09861	AIF1	Macrophages
CTRL086	CTRL	1.38629	AIF1	Macrophages
CTRL086	CTRL	1.38629	AIF1	Macrophages
CTRL086	CTRL	0	AIF1	Macrophages
CTRL086	CTRL	1.94591	AIF1	Macrophages
CTRL086	CTRL	0	AIF1	Macrophages
CTRL086	CTRL	1.09861	AIF1	Macrophages
CTRL086	CTRL	1.38629	AIF1	Macrophages
CTRL086	CTRL	1.60944	AIF1	Macrophages
CTRL086	CTRL	1.38629	AIF1	Macrophages
CTRL086	CTRL	0	AIF1	Macrophages
CTRL086	CTRL	0	AIF1	Macrophages
CTRL086	CTRL	0	AIF1	Macrophages
CTRL086	CTRL	0	AIF1	Macrophages
CTRL086	CTRL	0	AIF1	Macrophages
CTRL086	CTRL	0	AIF1	Macrophages
CTRL086	CTRL	0.693147	AIF1	Macrophages
CTRL086	CTRL	0.693147	AIF1	Macrophages
CTRL086	CTRL	0.693147	AIF1	Macrophages
CTRL086	CTRL	0	AIF1	Macrophages
CTRL086	CTRL	1.38629	AIF1	Macrophages
CTRL086	CTRL	1.38629	AIF1	Macrophages
CTRL086	CTRL	0	AIF1	Macrophages
CTRL086	CTRL	0.693147	AIF1	Macrophages
CTRL086	CTRL	0	AIF1	Macrophages
CTRL086	CTRL	1.79176	AIF1	Macrophages
CTRL086	CTRL	0	AIF1	Macrophages
CTRL086	CTRL	0.693147	AIF1	Macrophages
CTRL086	CTRL	1.60944	AIF1	Macrophages
CTRL086	CTRL	0	AIF1	Macrophages
CTRL086	CTRL	2.48491	AIF1	Macrophages
CTRL086	CTRL	0.693147	AIF1	Macrophages
CTRL086	CTRL	2.07944	AIF1	Macrophages
CTRL086	CTRL	1.09861	AIF1	Macrophages
CTRL086	CTRL	0	AIF1	Macrophages
CTRL086	CTRL	1.09861	AIF1	Macrophages
CTRL086	CTRL	0	AIF1	Macrophages
CTRL086	CTRL	0.693147	AIF1	Macrophages
CTRL086	CTRL	1.09861	AIF1	Macrophages
CTRL086	CTRL	0.693147	AIF1	Macrophages
CTRL086	CTRL	1.09861	AIF1	Macrophages
CTRL086	CTRL	0	AIF1	Macrophages
CTRL086	CTRL	0.693147	AIF1	Macrophages
CTRL086	CTRL	1.60944	AIF1	Macrophages
CTRL086	CTRL	0	AIF1	Macrophages
CTRL086	CTRL	0	AIF1	Macrophages
CTRL086	CTRL	0.693147	AIF1	Macrophages
CTRL086	CTRL	0	AIF1	Macrophages
CTRL086	CTRL	0.693147	AIF1	Macrophages
CTRL086	CTRL	0	AIF1	Macrophages
CTRL086	CTRL	0	AIF1	Macrophages
CTRL086	CTRL	0	AIF1	Macrophages
CTRL086	CTRL	0.693147	AIF1	Macrophages
CTRL086	CTRL	0	AIF1	Macrophages
CTRL086	CTRL	1.38629	AIF1	Macrophages
CTRL086	CTRL	1.09861	AIF1	Macrophages
CTRL086	CTRL	1.60944	AIF1	Macrophages
CTRL086	CTRL	0	AIF1	Macrophages
CTRL086	CTRL	1.38629	AIF1	Macrophages
CTRL086	CTRL	0.693147	AIF1	Macrophages
CTRL086	CTRL	0	AIF1	Macrophages
CTRL086	CTRL	0	AIF1	Macrophages
CTRL086	CTRL	1.09861	AIF1	Macrophages
CTRL086	CTRL	0.693147	AIF1	Macrophages
CTRL086	CTRL	1.79176	AIF1	Macrophages
CTRL086	CTRL	0.693147	AIF1	Macrophages
CTRL086	CTRL	0	AIF1	Macrophages
CTRL086	CTRL	0.693147	AIF1	Macrophages
CTRL086	CTRL	0	AIF1	Macrophages
CTRL086	CTRL	0.693147	AIF1	Macrophages
CTRL086	CTRL	0	AIF1	Macrophages
CTRL086	CTRL	0	AIF1	Macrophages
CTRL086	CTRL	0.693147	AIF1	Macrophages
CTRL086	CTRL	0	AIF1	Macrophages
CTRL086	CTRL	1.79176	AIF1	Macrophages
CTRL086	CTRL	1.38629	AIF1	Macrophages
CTRL086	CTRL	0.693147	AIF1	Macrophages
CTRL086	CTRL	1.09861	AIF1	Macrophages
CTRL086	CTRL	1.38629	AIF1	Macrophages
CTRL086	CTRL	0	AIF1	Macrophages
CTRL086	CTRL	0	AIF1	Macrophages
CTRL086	CTRL	0	AIF1	Macrophages
CTRL086	CTRL	0	AIF1	Macrophages
CTRL086	CTRL	1.60944	AIF1	Macrophages
CTRL086	CTRL	1.38629	AIF1	Macrophages
CTRL086	CTRL	0	AIF1	Macrophages
CTRL086	CTRL	0.693147	AIF1	Macrophages
CTRL086	CTRL	1.09861	AIF1	Macrophages
CTRL086	CTRL	0	AIF1	Macrophages
CTRL086	CTRL	0.693147	AIF1	Macrophages
CTRL086	CTRL	1.60944	AIF1	Macrophages
CTRL086	CTRL	0.693147	AIF1	Macrophages
CTRL086	CTRL	1.94591	AIF1	Macrophages
CTRL086	CTRL	0	AIF1	Macrophages
CTRL086	CTRL	1.60944	AIF1	Macrophages
CTRL086	CTRL	0	AIF1	Macrophages
CTRL086	CTRL	0	AIF1	Macrophages
CTRL086	CTRL	0	AIF1	Macrophages
CTRL086	CTRL	0.693147	AIF1	Macrophages
CTRL086	CTRL	0	AIF1	Macrophages
CTRL086	CTRL	0	AIF1	Macrophages
CTRL086	CTRL	1.09861	AIF1	Macrophages
CTRL086	CTRL	1.60944	AIF1	Macrophages
CTRL086	CTRL	1.09861	AIF1	Macrophages
CTRL086	CTRL	1.38629	AIF1	Macrophages
CTRL086	CTRL	1.60944	AIF1	Macrophages
CTRL086	CTRL	2.63906	AIF1	Macrophages
CTRL086	CTRL	0	AIF1	Macrophages
CTRL086	CTRL	1.09861	AIF1	Macrophages
CTRL086	CTRL	0	AIF1	Macrophages
CTRL086	CTRL	1.79176	AIF1	Macrophages
CTRL086	CTRL	0	AIF1	Macrophages
CTRL086	CTRL	0.693147	AIF1	Macrophages
CTRL086	CTRL	0.693147	AIF1	Macrophages
CTRL086	CTRL	0.693147	AIF1	Macrophages
CTRL086	CTRL	0	AIF1	Macrophages
CTRL086	CTRL	0	AIF1	Macrophages
CTRL086	CTRL	1.60944	AIF1	Macrophages
CTRL086	CTRL	1.79176	AIF1	Macrophages
CTRL086	CTRL	0	AIF1	Macrophages
CTRL086	CTRL	0	AIF1	Macrophages
CTRL086	CTRL	0.693147	AIF1	Macrophages
CTRL086	CTRL	0.693147	AIF1	Macrophages
CTRL086	CTRL	0	AIF1	Macrophages
CTRL086	CTRL	0	AIF1	Macrophages
CTRL086	CTRL	1.94591	AIF1	Macrophages
CTRL086	CTRL	0	AIF1	Macrophages
CTRL086	CTRL	0.693147	AIF1	Macrophages
CTRL086	CTRL	0.693147	AIF1	Macrophages
CTRL086	CTRL	0	AIF1	Macrophages
CTRL086	CTRL	0.693147	AIF1	Macrophages
CTRL086	CTRL	0.693147	AIF1	Macrophages
CTRL086	CTRL	1.09861	AIF1	Macrophages
CTRL086	CTRL	0	AIF1	Macrophages
CTRL086	CTRL	1.60944	AIF1	Macrophages
CTRL086	CTRL	0	AIF1	Macrophages
CTRL086	CTRL	0	AIF1	Macrophages
CTRL086	CTRL	1.09861	AIF1	Macrophages
CTRL086	CTRL	0	AIF1	Macrophages
CTRL086	CTRL	0	AIF1	Macrophages
CTRL086	CTRL	2.07944	AIF1	Macrophages
CTRL086	CTRL	1.38629	AIF1	Macrophages
CTRL086	CTRL	1.09861	AIF1	Macrophages
CTRL086	CTRL	0	AIF1	Macrophages
CTRL086	CTRL	0	AIF1	Macrophages
CTRL086	CTRL	1.38629	AIF1	Macrophages
CTRL086	CTRL	1.09861	AIF1	Macrophages
CTRL086	CTRL	0	AIF1	Macrophages
CTRL086	CTRL	0	AIF1	Macrophages
CTRL086	CTRL	0	AIF1	Macrophages
CTRL086	CTRL	1.38629	AIF1	Macrophages
CTRL086	CTRL	1.60944	AIF1	Macrophages
CTRL086	CTRL	0.693147	AIF1	Macrophages
CTRL086	CTRL	1.79176	AIF1	Macrophages
CTRL086	CTRL	1.09861	AIF1	Macrophages
CTRL086	CTRL	0	AIF1	Macrophages
CTRL086	CTRL	1.09861	AIF1	Macrophages
CTRL086	CTRL	1.38629	AIF1	Macrophages
CTRL086	CTRL	1.79176	AIF1	Macrophages
CTRL086	CTRL	1.38629	AIF1	Macrophages
CTRL086	CTRL	0	AIF1	Macrophages
CTRL086	CTRL	1.09861	AIF1	Macrophages
CTRL086	CTRL	2.19722	AIF1	Macrophages
CTRL086	CTRL	0	AIF1	Macrophages
CTRL086	CTRL	0	AIF1	Macrophages
CTRL086	CTRL	0	AIF1	Macrophages
CTRL086	CTRL	0	AIF1	Macrophages
CTRL086	CTRL	0.693147	AIF1	Macrophages
CTRL086	CTRL	1.60944	AIF1	Macrophages
CTRL086	CTRL	1.09861	AIF1	Macrophages
CTRL086	CTRL	1.94591	AIF1	Macrophages
CTRL086	CTRL	1.79176	AIF1	Macrophages
CTRL086	CTRL	1.60944	AIF1	Macrophages
CTRL086	CTRL	2.19722	AIF1	Macrophages
CTRL086	CTRL	1.38629	AIF1	Macrophages
CTRL086	CTRL	0.693147	AIF1	Macrophages
CTRL086	CTRL	0	AIF1	Macrophages
CTRL086	CTRL	1.09861	AIF1	Macrophages
CTRL086	CTRL	0.693147	AIF1	Macrophages
CTRL086	CTRL	0.693147	AIF1	Macrophages
CTRL086	CTRL	0	AIF1	Macrophages
CTRL086	CTRL	0	AIF1	Macrophages
CTRL086	CTRL	0	AIF1	Macrophages
CTRL086	CTRL	1.09861	AIF1	Macrophages
CTRL086	CTRL	0	AIF1	Macrophages
CTRL086	CTRL	0	AIF1	Macrophages
CTRL086	CTRL	0	AIF1	Macrophages
CTRL086	CTRL	0.693147	AIF1	Macrophages
CTRL086	CTRL	1.38629	AIF1	Macrophages
CTRL086	CTRL	1.38629	AIF1	Macrophages
CTRL086	CTRL	0	AIF1	Macrophages
CTRL086	CTRL	0.693147	AIF1	Macrophages
CTRL086	CTRL	1.09861	AIF1	Macrophages
CTRL086	CTRL	2.07944	AIF1	Macrophages
CTRL086	CTRL	0	AIF1	Macrophages
CTRL086	CTRL	0.693147	AIF1	Macrophages
CTRL086	CTRL	1.38629	AIF1	Macrophages
CTRL086	CTRL	1.09861	AIF1	Macrophages
CTRL086	CTRL	0	AIF1	Macrophages
CTRL086	CTRL	1.38629	AIF1	Macrophages
CTRL086	CTRL	0.693147	AIF1	Macrophages
CTRL086	CTRL	0.693147	AIF1	Macrophages
CTRL086	CTRL	0	AIF1	Macrophages
CTRL086	CTRL	1.09861	AIF1	Macrophages
CTRL086	CTRL	1.79176	AIF1	Macrophages
CTRL086	CTRL	1.60944	AIF1	Macrophages
CTRL086	CTRL	0.693147	AIF1	Macrophages
CTRL086	CTRL	1.09861	AIF1	Macrophages
CTRL086	CTRL	0	AIF1	Macrophages
CTRL086	CTRL	0	AIF1	Macrophages
CTRL086	CTRL	0.693147	AIF1	Macrophages
CTRL086	CTRL	0.693147	AIF1	Macrophages
CTRL086	CTRL	0	AIF1	Macrophages
CTRL086	CTRL	0.693147	AIF1	Macrophages
CTRL086	CTRL	1.09861	AIF1	Macrophages
CTRL086	CTRL	0	AIF1	Macrophages
CTRL086	CTRL	1.60944	AIF1	Macrophages
CTRL086	CTRL	0	AIF1	Macrophages
CTRL086	CTRL	1.38629	AIF1	Macrophages
CTRL086	CTRL	0.693147	AIF1	Macrophages
CTRL086	CTRL	1.60944	AIF1	Macrophages
CTRL086	CTRL	0	AIF1	Macrophages
CTRL086	CTRL	0	AIF1	Macrophages
CTRL086	CTRL	1.60944	AIF1	Macrophages
CTRL086	CTRL	0.693147	AIF1	Macrophages
CTRL086	CTRL	0	AIF1	Macrophages
CTRL086	CTRL	0	AIF1	Macrophages
CTRL086	CTRL	1.09861	AIF1	Macrophages
CTRL086	CTRL	0	AIF1	Macrophages
CTRL086	CTRL	2.07944	AIF1	Macrophages
CTRL086	CTRL	0	AIF1	Macrophages
CTRL086	CTRL	0.693147	AIF1	Macrophages
CTRL086	CTRL	2.19722	AIF1	Macrophages
CTRL086	CTRL	0.693147	AIF1	Macrophages
CTRL086	CTRL	0	AIF1	Macrophages
CTRL086	CTRL	0	AIF1	Macrophages
CTRL086	CTRL	0	AIF1	Macrophages
CTRL086	CTRL	0	AIF1	Macrophages
CTRL086	CTRL	1.60944	AIF1	Macrophages
CTRL086	CTRL	0.693147	AIF1	Macrophages
CTRL086	CTRL	0	AIF1	Macrophages
CTRL086	CTRL	0	AIF1	Macrophages
CTRL086	CTRL	1.38629	AIF1	Macrophages
CTRL086	CTRL	1.09861	AIF1	Macrophages
CTRL086	CTRL	1.09861	AIF1	Macrophages
CTRL086	CTRL	0	AIF1	Macrophages
CTRL086	CTRL	0	AIF1	Macrophages
CTRL086	CTRL	1.38629	AIF1	Macrophages
CTRL086	CTRL	1.38629	AIF1	Macrophages
CTRL086	CTRL	1.09861	AIF1	Macrophages
CTRL086	CTRL	0	AIF1	Macrophages
CTRL086	CTRL	0	AIF1	Macrophages
CTRL086	CTRL	0	AIF1	Macrophages
CTRL086	CTRL	0	AIF1	Macrophages
CTRL086	CTRL	0	AIF1	Macrophages
CTRL086	CTRL	1.09861	AIF1	Macrophages
CTRL086	CTRL	0	AIF1	Macrophages
CTRL086	CTRL	0	AIF1	Macrophages
CTRL086	CTRL	0	AIF1	Macrophages
CTRL086	CTRL	0	AIF1	Macrophages
CTRL086	CTRL	0.693147	AIF1	Macrophages
CTRL086	CTRL	0.693147	AIF1	Macrophages
CTRL086	CTRL	0	AIF1	Macrophages
CTRL086	CTRL	0	AIF1	Macrophages
CTRL086	CTRL	0	AIF1	Macrophages
CTRL086	CTRL	0	AIF1	Macrophages
CTRL086	CTRL	0	AIF1	Macrophages
CTRL086	CTRL	0	AIF1	Macrophages
CTRL086	CTRL	0	AIF1	Macrophages
CTRL086	CTRL	0	AIF1	Macrophages
CTRL086	CTRL	0	AIF1	Macrophages
CTRL086	CTRL	0	AIF1	Macrophages
CTRL086	CTRL	0	AIF1	Macrophages
CTRL086	CTRL	1.60944	AIF1	Macrophages
CTRL086	CTRL	1.60944	AIF1	Macrophages
CTRL086	CTRL	0	AIF1	Macrophages
CTRL086	CTRL	0.693147	AIF1	Macrophages
CTRL086	CTRL	1.94591	AIF1	Macrophages
CTRL086	CTRL	1.09861	AIF1	Macrophages
CTRL086	CTRL	1.79176	AIF1	Macrophages
CTRL086	CTRL	0	AIF1	Macrophages
CTRL086	CTRL	0	AIF1	Macrophages
CTRL086	CTRL	0	AIF1	Macrophages
CTRL086	CTRL	0	AIF1	Macrophages
CTRL086	CTRL	0	AIF1	Macrophages
CTRL086	CTRL	0	AIF1	Macrophages
CTRL086	CTRL	2.07944	AIF1	Macrophages
CTRL086	CTRL	1.09861	AIF1	Macrophages
CTRL086	CTRL	0	AIF1	Macrophages
CTRL086	CTRL	1.09861	AIF1	Macrophages
CTRL086	CTRL	0	AIF1	Macrophages
CTRL086	CTRL	0	AIF1	Macrophages
CTRL086	CTRL	0.693147	AIF1	Macrophages
CTRL086	CTRL	1.38629	AIF1	Macrophages
CTRL086	CTRL	0	AIF1	Macrophages
CTRL086	CTRL	0	AIF1	Macrophages
CTRL086	CTRL	0	AIF1	Macrophages
CTRL086	CTRL	0	AIF1	Macrophages
CTRL086	CTRL	0	AIF1	Macrophages
CTRL086	CTRL	0	AIF1	Macrophages
CTRL086	CTRL	0	AIF1	Macrophages
CTRL086	CTRL	0	AIF1	Macrophages
CTRL086	CTRL	0	AIF1	Macrophages
CTRL086	CTRL	0	AIF1	Macrophages
CTRL086	CTRL	0	AIF1	Macrophages
CTRL086	CTRL	0	AIF1	Macrophages
CTRL086	CTRL	0	AIF1	Macrophages
CTRL086	CTRL	0	AIF1	Macrophages
CTRL086	CTRL	0	AIF1	Macrophages
CTRL086	CTRL	0	AIF1	Macrophages
CTRL086	CTRL	1.09861	AIF1	Macrophages
CTRL086	CTRL	0	AIF1	Macrophages
CTRL086	CTRL	1.38629	AIF1	Macrophages
CTRL086	CTRL	0	AIF1	Macrophages
CTRL086	CTRL	0	AIF1	Macrophages
CTRL086	CTRL	1.09861	AIF1	Macrophages
CTRL086	CTRL	0	AIF1	Macrophages
CTRL086	CTRL	0	AIF1	Macrophages
CTRL086	CTRL	0	AIF1	Macrophages
CTRL086	CTRL	0	AIF1	Macrophages
CTRL086	CTRL	0	AIF1	Macrophages
CTRL086	CTRL	1.38629	AIF1	Macrophages
CTRL086	CTRL	0	AIF1	Macrophages
CTRL086	CTRL	1.60944	AIF1	Macrophages
CTRL086	CTRL	0	AIF1	Macrophages
CTRL086	CTRL	0	AIF1	Macrophages
CTRL086	CTRL	1.09861	AIF1	Macrophages
CTRL086	CTRL	0.693147	AIF1	Macrophages
CTRL086	CTRL	1.09861	AIF1	Macrophages
CTRL086	CTRL	0	AIF1	Macrophages
CTRL086	CTRL	0	AIF1	Macrophages
CTRL086	CTRL	0	AIF1	Macrophages
CTRL086	CTRL	0	AIF1	Macrophages
CTRL086	CTRL	0	AIF1	Macrophages
CTRL086	CTRL	0	AIF1	Macrophages
CTRL086	CTRL	1.94591	AIF1	Macrophages
CTRL086	CTRL	1.60944	AIF1	Macrophages
CTRL086	CTRL	0	AIF1	Macrophages
CTRL086	CTRL	0	AIF1	Macrophages
CTRL086	CTRL	0	AIF1	Macrophages
CTRL086	CTRL	0	AIF1	Macrophages
CTRL086	CTRL	0	AIF1	Macrophages
CTRL086	CTRL	0	AIF1	Macrophages
CTRL086	CTRL	0	AIF1	Macrophages
CTRL086	CTRL	1.60944	AIF1	Macrophages
CTRL086	CTRL	0	AIF1	Macrophages
CTRL086	CTRL	0	AIF1	Macrophages
CTRL086	CTRL	0.693147	AIF1	Macrophages
CTRL086	CTRL	0	AIF1	Macrophages
CTRL086	CTRL	1.38629	AIF1	Macrophages
CTRL086	CTRL	0	AIF1	Macrophages
CTRL086	CTRL	1.38629	AIF1	Macrophages
CTRL086	CTRL	0.693147	AIF1	Macrophages
CTRL099_21	CTRL	0.693147	AIF1	Macrophages
CTRL099_21	CTRL	0	AIF1	Macrophages
CTRL099_21	CTRL	1.79176	AIF1	Macrophages
CTRL099_21	CTRL	1.94591	AIF1	Macrophages
CTRL099_21	CTRL	1.60944	AIF1	Macrophages
CTRL099_21	CTRL	1.60944	AIF1	Macrophages
CTRL099_21	CTRL	1.09861	AIF1	Macrophages
CTRL099_21	CTRL	1.09861	AIF1	Macrophages
CTRL099_21	CTRL	0.693147	AIF1	Macrophages
CTRL099_21	CTRL	0.693147	AIF1	Macrophages
CTRL099_21	CTRL	2.07944	AIF1	Macrophages
CTRL099_21	CTRL	0.693147	AIF1	Macrophages
CTRL099_21	CTRL	0.693147	AIF1	Macrophages
CTRL099_21	CTRL	0.693147	AIF1	Macrophages
CTRL099_21	CTRL	1.38629	AIF1	Macrophages
CTRL099_21	CTRL	1.60944	AIF1	Macrophages
CTRL099_21	CTRL	0	AIF1	Macrophages
CTRL099_21	CTRL	0	AIF1	Macrophages
CTRL099_21	CTRL	1.09861	AIF1	Macrophages
CTRL099_21	CTRL	1.09861	AIF1	Macrophages
CTRL099_21	CTRL	1.09861	AIF1	Macrophages
CTRL099_21	CTRL	0.693147	AIF1	Macrophages
CTRL099_21	CTRL	1.09861	AIF1	Macrophages
CTRL099_21	CTRL	0.693147	AIF1	Macrophages
CTRL099_21	CTRL	0.693147	AIF1	Macrophages
CTRL099_21	CTRL	1.38629	AIF1	Macrophages
CTRL099_21	CTRL	1.09861	AIF1	Macrophages
CTRL099_21	CTRL	1.09861	AIF1	Macrophages
CTRL099_21	CTRL	1.38629	AIF1	Macrophages
CTRL099_21	CTRL	1.60944	AIF1	Macrophages
CTRL099_21	CTRL	1.38629	AIF1	Macrophages
CTRL099_21	CTRL	0	AIF1	Macrophages
CTRL099_21	CTRL	1.79176	AIF1	Macrophages
CTRL099_21	CTRL	0	AIF1	Macrophages
CTRL099_21	CTRL	0	AIF1	Macrophages
CTRL099_21	CTRL	1.38629	AIF1	Macrophages
CTRL099_21	CTRL	1.09861	AIF1	Macrophages
CTRL099_21	CTRL	1.60944	AIF1	Macrophages
CTRL099_21	CTRL	1.60944	AIF1	Macrophages
CTRL099_21	CTRL	1.38629	AIF1	Macrophages
CTRL099_21	CTRL	0	AIF1	Macrophages
CTRL099_21	CTRL	0.693147	AIF1	Macrophages
CTRL099_21	CTRL	1.09861	AIF1	Macrophages
CTRL099_21	CTRL	1.79176	AIF1	Macrophages
CTRL099_21	CTRL	1.09861	AIF1	Macrophages
CTRL099_21	CTRL	1.09861	AIF1	Macrophages
CTRL099_21	CTRL	1.38629	AIF1	Macrophages
CTRL099_21	CTRL	0.693147	AIF1	Macrophages
CTRL099_21	CTRL	1.60944	AIF1	Macrophages
CTRL099_21	CTRL	0	AIF1	Macrophages
CTRL099_21	CTRL	1.09861	AIF1	Macrophages
CTRL099_21	CTRL	0.693147	AIF1	Macrophages
CTRL099_21	CTRL	1.60944	AIF1	Macrophages
CTRL099_21	CTRL	1.38629	AIF1	Macrophages
CTRL099_21	CTRL	0	AIF1	Macrophages
CTRL099_21	CTRL	1.09861	AIF1	Macrophages
CTRL099_21	CTRL	0.693147	AIF1	Macrophages
CTRL099_21	CTRL	1.38629	AIF1	Macrophages
CTRL099_21	CTRL	1.09861	AIF1	Macrophages
CTRL099_21	CTRL	1.09861	AIF1	Macrophages
CTRL099_21	CTRL	1.60944	AIF1	Macrophages
CTRL099_21	CTRL	1.38629	AIF1	Macrophages
CTRL099_21	CTRL	1.09861	AIF1	Macrophages
CTRL099_21	CTRL	0	AIF1	Macrophages
CTRL099_21	CTRL	1.94591	AIF1	Macrophages
CTRL099_21	CTRL	0.693147	AIF1	Macrophages
CTRL099_21	CTRL	0.693147	AIF1	Macrophages
CTRL099_21	CTRL	0.693147	AIF1	Macrophages
CTRL099_21	CTRL	1.60944	AIF1	Macrophages
CTRL099_21	CTRL	1.09861	AIF1	Macrophages
CTRL099_21	CTRL	0	AIF1	Macrophages
CTRL099_21	CTRL	0.693147	AIF1	Macrophages
CTRL099_21	CTRL	1.09861	AIF1	Macrophages
CTRL099_21	CTRL	0.693147	AIF1	Macrophages
CTRL099_21	CTRL	0.693147	AIF1	Macrophages
CTRL099_21	CTRL	1.79176	AIF1	Macrophages
CTRL099_21	CTRL	0.693147	AIF1	Macrophages
CTRL099_21	CTRL	1.09861	AIF1	Macrophages
CTRL099_21	CTRL	0.693147	AIF1	Macrophages
CTRL099_21	CTRL	0	AIF1	Macrophages
CTRL099_21	CTRL	1.79176	AIF1	Macrophages
CTRL099_21	CTRL	0	AIF1	Macrophages
CTRL099_21	CTRL	1.09861	AIF1	Macrophages
CTRL099_21	CTRL	1.09861	AIF1	Macrophages
CTRL099_21	CTRL	1.09861	AIF1	Macrophages
CTRL099_21	CTRL	0.693147	AIF1	Macrophages
CTRL099_21	CTRL	0	AIF1	Macrophages
CTRL099_21	CTRL	0	AIF1	Macrophages
CTRL099_21	CTRL	1.38629	AIF1	Macrophages
CTRL099_21	CTRL	0	AIF1	Macrophages
CTRL099_21	CTRL	0	AIF1	Macrophages
CTRL099_21	CTRL	0.693147	AIF1	Macrophages
CTRL099_21	CTRL	0	AIF1	Macrophages
CTRL099_21	CTRL	0.693147	AIF1	Macrophages
CTRL099_21	CTRL	0.693147	AIF1	Macrophages
CTRL099_21	CTRL	2.07944	AIF1	Macrophages
CTRL099_21	CTRL	0	AIF1	Macrophages
CTRL099_21	CTRL	1.60944	AIF1	Macrophages
CTRL099_21	CTRL	0	AIF1	Macrophages
CTRL099_21	CTRL	1.38629	AIF1	Macrophages
CTRL099_21	CTRL	0	AIF1	Macrophages
CTRL099_21	CTRL	0.693147	AIF1	Macrophages
CTRL099_21	CTRL	0	AIF1	Macrophages
CTRL099_21	CTRL	1.79176	AIF1	Macrophages
CTRL099_21	CTRL	1.09861	AIF1	Macrophages
CTRL099_21	CTRL	0.693147	AIF1	Macrophages
CTRL099_21	CTRL	0	AIF1	Macrophages
CTRL099_21	CTRL	0.693147	AIF1	Macrophages
CTRL099_21	CTRL	0	AIF1	Macrophages
CTRL099_21	CTRL	1.79176	AIF1	Macrophages
CTRL099_21	CTRL	2.30259	AIF1	Macrophages
CTRL099_21	CTRL	2.07944	AIF1	Macrophages
CTRL099_21	CTRL	0	AIF1	Macrophages
CTRL099_21	CTRL	0.693147	AIF1	Macrophages
CTRL099_21	CTRL	0	AIF1	Macrophages
CTRL099_21	CTRL	0.693147	AIF1	Macrophages
CTRL099_21	CTRL	0	AIF1	Macrophages
CTRL099_21	CTRL	1.60944	AIF1	Macrophages
CTRL099_21	CTRL	1.09861	AIF1	Macrophages
CTRL099_21	CTRL	0	AIF1	Macrophages
CTRL099_21	CTRL	0.693147	AIF1	Macrophages
CTRL099_21	CTRL	0.693147	AIF1	Macrophages
CTRL099_21	CTRL	0.693147	AIF1	Macrophages
CTRL099_21	CTRL	0.693147	AIF1	Macrophages
CTRL099_21	CTRL	0	AIF1	Macrophages
CTRL099_21	CTRL	0.693147	AIF1	Macrophages
CTRL099_21	CTRL	0.693147	AIF1	Macrophages
CTRL099_21	CTRL	0	AIF1	Macrophages
CTRL099_21	CTRL	1.09861	AIF1	Macrophages
CTRL099_21	CTRL	0.693147	AIF1	Macrophages
CTRL099_21	CTRL	0	AIF1	Macrophages
CTRL099_21	CTRL	1.79176	AIF1	Macrophages
CTRL099_21	CTRL	1.38629	AIF1	Macrophages
CTRL099_21	CTRL	1.09861	AIF1	Macrophages
CTRL099_21	CTRL	1.09861	AIF1	Macrophages
CTRL099_21	CTRL	1.38629	AIF1	Macrophages
CTRL099_21	CTRL	0	AIF1	Macrophages
CTRL099_21	CTRL	0	AIF1	Macrophages
CTRL099_21	CTRL	0	AIF1	Macrophages
CTRL099_21	CTRL	0	AIF1	Macrophages
CTRL099_21	CTRL	1.38629	AIF1	Macrophages
CTRL099_21	CTRL	0.693147	AIF1	Macrophages
CTRL099_21	CTRL	0.693147	AIF1	Macrophages
CTRL099_21	CTRL	1.38629	AIF1	Macrophages
CTRL099_21	CTRL	1.09861	AIF1	Macrophages
CTRL099_21	CTRL	1.60944	AIF1	Macrophages
CTRL099_21	CTRL	1.38629	AIF1	Macrophages
CTRL099_21	CTRL	0	AIF1	Macrophages
CTRL099_21	CTRL	2.07944	AIF1	Macrophages
CTRL099_21	CTRL	0	AIF1	Macrophages
CTRL099_21	CTRL	0.693147	AIF1	Macrophages
CTRL099_21	CTRL	0.693147	AIF1	Macrophages
CTRL099_21	CTRL	1.09861	AIF1	Macrophages
CTRL099_21	CTRL	1.94591	AIF1	Macrophages
CTRL099_21	CTRL	0.693147	AIF1	Macrophages
CTRL099_21	CTRL	1.60944	AIF1	Macrophages
CTRL099_21	CTRL	1.09861	AIF1	Macrophages
CTRL099_21	CTRL	0.693147	AIF1	Macrophages
CTRL099_21	CTRL	0.693147	AIF1	Macrophages
CTRL099_21	CTRL	0	AIF1	Macrophages
CTRL099_21	CTRL	0.693147	AIF1	Macrophages
CTRL099_21	CTRL	1.38629	AIF1	Macrophages
CTRL099_21	CTRL	0	AIF1	Macrophages
CTRL099_21	CTRL	0	AIF1	Macrophages
CTRL099_21	CTRL	1.60944	AIF1	Macrophages
CTRL099_21	CTRL	1.60944	AIF1	Macrophages
CTRL099_21	CTRL	0.693147	AIF1	Macrophages
CTRL099_21	CTRL	0.693147	AIF1	Macrophages
CTRL099_21	CTRL	0	AIF1	Macrophages
CTRL099_21	CTRL	1.79176	AIF1	Macrophages
CTRL099_21	CTRL	1.94591	AIF1	Macrophages
CTRL099_21	CTRL	0	AIF1	Macrophages
CTRL099_21	CTRL	1.38629	AIF1	Macrophages
CTRL099_21	CTRL	1.38629	AIF1	Macrophages
CTRL099_21	CTRL	1.38629	AIF1	Macrophages
CTRL099_21	CTRL	1.79176	AIF1	Macrophages
CTRL099_21	CTRL	0	AIF1	Macrophages
CTRL099_21	CTRL	1.38629	AIF1	Macrophages
CTRL099_21	CTRL	1.38629	AIF1	Macrophages
CTRL099_21	CTRL	0	AIF1	Macrophages
CTRL099_21	CTRL	0.693147	AIF1	Macrophages
CTRL099_21	CTRL	1.09861	AIF1	Macrophages
CTRL099_21	CTRL	0.693147	AIF1	Macrophages
CTRL099_21	CTRL	0	AIF1	Macrophages
CTRL099_21	CTRL	2.07944	AIF1	Macrophages
CTRL099_21	CTRL	1.60944	AIF1	Macrophages
CTRL099_21	CTRL	1.94591	AIF1	Macrophages
CTRL099_21	CTRL	2.07944	AIF1	Macrophages
CTRL099_21	CTRL	1.38629	AIF1	Macrophages
CTRL099_21	CTRL	0.693147	AIF1	Macrophages
CTRL099_21	CTRL	0	AIF1	Macrophages
CTRL099_21	CTRL	0	AIF1	Macrophages
CTRL099_21	CTRL	0	AIF1	Macrophages
CTRL099_21	CTRL	0	AIF1	Macrophages
CTRL099_21	CTRL	0	AIF1	Macrophages
CTRL099_21	CTRL	1.60944	AIF1	Macrophages
CTRL099_21	CTRL	1.60944	AIF1	Macrophages
CTRL099_21	CTRL	1.60944	AIF1	Macrophages
CTRL099_21	CTRL	1.60944	AIF1	Macrophages
CTRL099_21	CTRL	0	AIF1	Macrophages
CTRL099_21	CTRL	1.38629	AIF1	Macrophages
CTRL099_21	CTRL	0.693147	AIF1	Macrophages
CTRL099_21	CTRL	1.79176	AIF1	Macrophages
CTRL099_21	CTRL	1.60944	AIF1	Macrophages
CTRL099_21	CTRL	2.19722	AIF1	Macrophages
CTRL099_21	CTRL	1.79176	AIF1	Macrophages
CTRL099_21	CTRL	0.693147	AIF1	Macrophages
CTRL099_21	CTRL	1.60944	AIF1	Macrophages
CTRL099_21	CTRL	1.60944	AIF1	Macrophages
CTRL099_21	CTRL	1.79176	AIF1	Macrophages
CTRL099_21	CTRL	0.693147	AIF1	Macrophages
CTRL099_21	CTRL	0	AIF1	Macrophages
CTRL099_21	CTRL	1.09861	AIF1	Macrophages
CTRL099_21	CTRL	0	AIF1	Macrophages
CTRL099_21	CTRL	1.38629	AIF1	Macrophages
CTRL099_21	CTRL	0.693147	AIF1	Macrophages
CTRL099_21	CTRL	0.693147	AIF1	Macrophages
CTRL099_21	CTRL	0	AIF1	Macrophages
CTRL099_21	CTRL	1.94591	AIF1	Macrophages
CTRL099_21	CTRL	1.60944	AIF1	Macrophages
CTRL099_21	CTRL	0	AIF1	Macrophages
CTRL099_21	CTRL	1.38629	AIF1	Macrophages
CTRL099_21	CTRL	0	AIF1	Macrophages
CTRL099_21	CTRL	0	AIF1	Macrophages
CTRL099_21	CTRL	1.79176	AIF1	Macrophages
CTRL099_21	CTRL	0	AIF1	Macrophages
CTRL099_21	CTRL	0.693147	AIF1	Macrophages
CTRL099_21	CTRL	0	AIF1	Macrophages
CTRL099_21	CTRL	0	AIF1	Macrophages
CTRL099_21	CTRL	0	AIF1	Macrophages
CTRL099_21	CTRL	0	AIF1	Macrophages
CTRL099_21	CTRL	2.3979	AIF1	Macrophages
CTRL099_21	CTRL	2.56495	AIF1	Macrophages
CTRL099_21	CTRL	0.693147	AIF1	Macrophages
CTRL099_21	CTRL	0	AIF1	Macrophages
CTRL099_21	CTRL	0	AIF1	Macrophages
CTRL099_21	CTRL	1.79176	AIF1	Macrophages
CTRL099_21	CTRL	0	AIF1	Macrophages
CTRL099_21	CTRL	1.60944	AIF1	Macrophages
CTRL099_21	CTRL	0.693147	AIF1	Macrophages
CTRL099_21	CTRL	0	AIF1	Macrophages
CTRL099_21	CTRL	0.693147	AIF1	Macrophages
CTRL099_21	CTRL	1.94591	AIF1	Macrophages
CTRL099_21	CTRL	0.693147	AIF1	Macrophages
CTRL099_21	CTRL	0	AIF1	Macrophages
CTRL099_21	CTRL	0	AIF1	Macrophages
CTRL099_21	CTRL	1.09861	AIF1	Macrophages
CTRL099_21	CTRL	0	AIF1	Macrophages
CTRL099_21	CTRL	0.693147	AIF1	Macrophages
CTRL099_21	CTRL	0	AIF1	Macrophages
CTRL099_21	CTRL	0.693147	AIF1	Macrophages
CTRL099_21	CTRL	0	AIF1	Macrophages
CTRL099_21	CTRL	0.693147	AIF1	Macrophages
CTRL099_21	CTRL	1.38629	AIF1	Macrophages
CTRL099_21	CTRL	1.60944	AIF1	Macrophages
CTRL099_21	CTRL	1.38629	AIF1	Macrophages
CTRL099_21	CTRL	1.38629	AIF1	Macrophages
CTRL099_21	CTRL	0.693147	AIF1	Macrophages
CTRL099_21	CTRL	1.38629	AIF1	Macrophages
CTRL099_21	CTRL	0.693147	AIF1	Macrophages
CTRL099_21	CTRL	1.38629	AIF1	Macrophages
CTRL099_21	CTRL	0	AIF1	Macrophages
CTRL099_21	CTRL	1.38629	AIF1	Macrophages
CTRL099_21	CTRL	1.38629	AIF1	Macrophages
CTRL099_21	CTRL	0.693147	AIF1	Macrophages
CTRL099_21	CTRL	0.693147	AIF1	Macrophages
CTRL099_21	CTRL	1.60944	AIF1	Macrophages
CTRL099_21	CTRL	1.38629	AIF1	Macrophages
CTRL099_21	CTRL	2.19722	AIF1	Macrophages
CTRL099_21	CTRL	1.60944	AIF1	Macrophages
CTRL099_21	CTRL	0	AIF1	Macrophages
CTRL099_21	CTRL	1.38629	AIF1	Macrophages
CTRL099_21	CTRL	1.79176	AIF1	Macrophages
CTRL099_21	CTRL	0	AIF1	Macrophages
CTRL099_21	CTRL	1.38629	AIF1	Macrophages
CTRL099_21	CTRL	1.38629	AIF1	Macrophages
CTRL099_21	CTRL	0	AIF1	Macrophages
CTRL099_21	CTRL	0	AIF1	Macrophages
CTRL099_21	CTRL	2.19722	AIF1	Macrophages
CTRL099_21	CTRL	0	AIF1	Macrophages
CTRL099_21	CTRL	0	AIF1	Macrophages
CTRL099_21	CTRL	1.60944	AIF1	Macrophages
CTRL099_21	CTRL	1.79176	AIF1	Macrophages
CTRL099_21	CTRL	1.38629	AIF1	Macrophages
CTRL099_21	CTRL	0	AIF1	Macrophages
CTRL099_21	CTRL	1.94591	AIF1	Macrophages
CTRL099_21	CTRL	1.60944	AIF1	Macrophages
CTRL099_21	CTRL	1.09861	AIF1	Macrophages
CTRL099_21	CTRL	1.09861	AIF1	Macrophages
CTRL099_21	CTRL	0	AIF1	Macrophages
CTRL099_21	CTRL	2.07944	AIF1	Macrophages
CTRL099_21	CTRL	1.38629	AIF1	Macrophages
CTRL099_21	CTRL	0.693147	AIF1	Macrophages
CTRL099_21	CTRL	1.60944	AIF1	Macrophages
CTRL099_21	CTRL	2.07944	AIF1	Macrophages
CTRL099_21	CTRL	0.693147	AIF1	Macrophages
CTRL099_21	CTRL	1.60944	AIF1	Macrophages
CTRL099_21	CTRL	0.693147	AIF1	Macrophages
CTRL099_21	CTRL	0.693147	AIF1	Macrophages
CTRL099_21	CTRL	1.38629	AIF1	Macrophages
CTRL099_21	CTRL	0.693147	AIF1	Macrophages
CTRL099_21	CTRL	0	AIF1	Macrophages
CTRL099_21	CTRL	1.09861	AIF1	Macrophages
CTRL099_21	CTRL	0	AIF1	Macrophages
CTRL099_21	CTRL	0	AIF1	Macrophages
CTRL099_21	CTRL	0	AIF1	Macrophages
CTRL099_21	CTRL	1.09861	AIF1	Macrophages
CTRL099_21	CTRL	1.38629	AIF1	Macrophages
CTRL099_21	CTRL	0	AIF1	Macrophages
CTRL099_21	CTRL	0.693147	AIF1	Macrophages
CTRL099_21	CTRL	1.60944	AIF1	Macrophages
CTRL099_21	CTRL	2.48491	AIF1	Macrophages
CTRL099_21	CTRL	1.38629	AIF1	Macrophages
CTRL099_21	CTRL	1.60944	AIF1	Macrophages
CTRL099_21	CTRL	0	AIF1	Macrophages
CTRL099_21	CTRL	0.693147	AIF1	Macrophages
CTRL099_21	CTRL	0	AIF1	Macrophages
CTRL099_21	CTRL	1.60944	AIF1	Macrophages
CTRL099_21	CTRL	0.693147	AIF1	Macrophages
CTRL099_21	CTRL	0.693147	AIF1	Macrophages
CTRL099_21	CTRL	1.09861	AIF1	Macrophages
CTRL099_21	CTRL	1.38629	AIF1	Macrophages
CTRL099_21	CTRL	0	AIF1	Macrophages
CTRL099_21	CTRL	0	AIF1	Macrophages
CTRL099_21	CTRL	1.79176	AIF1	Macrophages
CTRL099_21	CTRL	0.693147	AIF1	Macrophages
CTRL099_21	CTRL	1.79176	AIF1	Macrophages
CTRL099_21	CTRL	1.09861	AIF1	Macrophages
CTRL099_21	CTRL	0	AIF1	Macrophages
CTRL099_21	CTRL	0	AIF1	Macrophages
CTRL099_21	CTRL	1.09861	AIF1	Macrophages
CTRL099_21	CTRL	0.693147	AIF1	Macrophages
CTRL099_21	CTRL	1.38629	AIF1	Macrophages
CTRL099_21	CTRL	0	AIF1	Macrophages
CTRL099_21	CTRL	0	AIF1	Macrophages
CTRL099_21	CTRL	1.38629	AIF1	Macrophages
CTRL099_21	CTRL	1.38629	AIF1	Macrophages
CTRL099_21	CTRL	0	AIF1	Macrophages
CTRL099_21	CTRL	1.60944	AIF1	Macrophages
CTRL099_21	CTRL	1.38629	AIF1	Macrophages
CTRL099_21	CTRL	0	AIF1	Macrophages
CTRL099_21	CTRL	0	AIF1	Macrophages
CTRL099_21	CTRL	1.09861	AIF1	Macrophages
CTRL099_21	CTRL	0	AIF1	Macrophages
CTRL099_21	CTRL	1.09861	AIF1	Macrophages
CTRL099_21	CTRL	0	AIF1	Macrophages
CTRL099_21	CTRL	1.38629	AIF1	Macrophages
CTRL099_21	CTRL	0.693147	AIF1	Macrophages
CTRL099_21	CTRL	2.07944	AIF1	Macrophages
CTRL099_21	CTRL	1.09861	AIF1	Macrophages
CTRL099_21	CTRL	0	AIF1	Macrophages
CTRL099_21	CTRL	0	AIF1	Macrophages
CTRL099_21	CTRL	2.19722	AIF1	Macrophages
CTRL099_21	CTRL	1.09861	AIF1	Macrophages
CTRL099_21	CTRL	1.60944	AIF1	Macrophages
CTRL099_21	CTRL	1.60944	AIF1	Macrophages
CTRL099_21	CTRL	0	AIF1	Macrophages
CTRL099_21	CTRL	1.38629	AIF1	Macrophages
CTRL099_21	CTRL	0.693147	AIF1	Macrophages
CTRL099_21	CTRL	1.38629	AIF1	Macrophages
CTRL099_21	CTRL	1.38629	AIF1	Macrophages
CTRL099_21	CTRL	0	AIF1	Macrophages
CTRL099_21	CTRL	0	AIF1	Macrophages
CTRL099_21	CTRL	0	AIF1	Macrophages
CTRL099_21	CTRL	1.38629	AIF1	Macrophages
CTRL099_21	CTRL	0.693147	AIF1	Macrophages
CTRL099_21	CTRL	1.09861	AIF1	Macrophages
CTRL099_21	CTRL	0	AIF1	Macrophages
CTRL099_21	CTRL	0	AIF1	Macrophages
CTRL099_21	CTRL	0	AIF1	Macrophages
CTRL099_21	CTRL	1.94591	AIF1	Macrophages
CTRL099_21	CTRL	0	AIF1	Macrophages
CTRL099_21	CTRL	1.38629	AIF1	Macrophages
CTRL099_21	CTRL	0	AIF1	Macrophages
CTRL099_21	CTRL	0	AIF1	Macrophages
CTRL099_21	CTRL	0	AIF1	Macrophages
CTRL099_21	CTRL	1.09861	AIF1	Macrophages
CTRL099_21	CTRL	0	AIF1	Macrophages
CTRL099_21	CTRL	2.30259	AIF1	Macrophages
CTRL099_21	CTRL	0	AIF1	Macrophages
CTRL099_21	CTRL	1.60944	AIF1	Macrophages
CTRL099_21	CTRL	2.07944	AIF1	Macrophages
CTRL099_21	CTRL	0	AIF1	Macrophages
CTRL099_21	CTRL	1.60944	AIF1	Macrophages
CTRL099_21	CTRL	0	AIF1	Macrophages
CTRL099_21	CTRL	0	AIF1	Macrophages
CTRL099_21	CTRL	1.09861	AIF1	Macrophages
CTRL099_21	CTRL	1.38629	AIF1	Macrophages
CTRL099_21	CTRL	0	AIF1	Macrophages
CTRL099_21	CTRL	1.79176	AIF1	Macrophages
CTRL099_21	CTRL	0	AIF1	Macrophages
CTRL099_21	CTRL	1.38629	AIF1	Macrophages
CTRL099_21	CTRL	2.19722	AIF1	Macrophages
CTRL099_21	CTRL	1.09861	AIF1	Macrophages
CTRL099_21	CTRL	1.38629	AIF1	Macrophages
CTRL099_21	CTRL	1.38629	AIF1	Macrophages
CTRL099_21	CTRL	0	AIF1	Macrophages
CTRL099_21	CTRL	1.60944	AIF1	Macrophages
CTRL099_21	CTRL	0	AIF1	Macrophages
CTRL099_21	CTRL	1.60944	AIF1	Macrophages
CTRL099_21	CTRL	1.09861	AIF1	Macrophages
CTRL099_21	CTRL	1.94591	AIF1	Macrophages
CTRL099_21	CTRL	1.94591	AIF1	Macrophages
CTRL099_21	CTRL	0	AIF1	Macrophages
CTRL099_21	CTRL	1.94591	AIF1	Macrophages
CTRL099_21	CTRL	0.693147	AIF1	Macrophages
CTRL099_21	CTRL	1.09861	AIF1	Macrophages
CTRL099_21	CTRL	1.09861	AIF1	Macrophages
CTRL099_21	CTRL	1.09861	AIF1	Macrophages
CTRL099_21	CTRL	1.09861	AIF1	Macrophages
CTRL099_21	CTRL	1.60944	AIF1	Macrophages
CTRL099_21	CTRL	0	AIF1	Macrophages
CTRL099_21	CTRL	1.60944	AIF1	Macrophages
CTRL099_21	CTRL	1.09861	AIF1	Macrophages
CTRL099_21	CTRL	0	AIF1	Macrophages
CTRL099_21	CTRL	1.09861	AIF1	Macrophages
CTRL099_21	CTRL	0.693147	AIF1	Macrophages
CTRL099_21	CTRL	1.38629	AIF1	Macrophages
CTRL099_21	CTRL	0	AIF1	Macrophages
CTRL099_21	CTRL	1.94591	AIF1	Macrophages
CTRL099_21	CTRL	0	AIF1	Macrophages
CTRL099_21	CTRL	1.09861	AIF1	Macrophages
CTRL099_21	CTRL	1.79176	AIF1	Macrophages
CTRL099_21	CTRL	0	AIF1	Macrophages
CTRL099_21	CTRL	0	AIF1	Macrophages
CTRL099_21	CTRL	0	AIF1	Macrophages
CTRL099_21	CTRL	0	AIF1	Macrophages
CTRL099_21	CTRL	1.09861	AIF1	Macrophages
CTRL099_21	CTRL	1.09861	AIF1	Macrophages
CTRL099_21	CTRL	1.60944	AIF1	Macrophages
CTRL099_21	CTRL	0	AIF1	Macrophages
CTRL099_21	CTRL	1.38629	AIF1	Macrophages
CTRL099_21	CTRL	1.38629	AIF1	Macrophages
CTRL099_21	CTRL	1.38629	AIF1	Macrophages
CTRL099_21	CTRL	0	AIF1	Macrophages
CTRL099_21	CTRL	1.94591	AIF1	Macrophages
CTRL099_21	CTRL	0	AIF1	Macrophages
CTRL099_21	CTRL	1.60944	AIF1	Macrophages
CTRL099_21	CTRL	0	AIF1	Macrophages
CTRL099_21	CTRL	1.94591	AIF1	Macrophages
CTRL099_21	CTRL	1.38629	AIF1	Macrophages
CTRL099_21	CTRL	2.07944	AIF1	Macrophages
CTRL099_21	CTRL	1.38629	AIF1	Macrophages
CTRL099_21	CTRL	1.09861	AIF1	Macrophages
CTRL099_21	CTRL	1.09861	AIF1	Macrophages
CTRL099_21	CTRL	0	AIF1	Macrophages
CTRL099_21	CTRL	1.09861	AIF1	Macrophages
CTRL099_21	CTRL	0	AIF1	Macrophages
CTRL099_21	CTRL	1.38629	AIF1	Macrophages
CTRL099_21	CTRL	0	AIF1	Macrophages
CTRL099_21	CTRL	1.38629	AIF1	Macrophages
CTRL099_21	CTRL	1.79176	AIF1	Macrophages
CTRL099_21	CTRL	0	AIF1	Macrophages
CTRL099_21	CTRL	1.38629	AIF1	Macrophages
CTRL099_21	CTRL	1.79176	AIF1	Macrophages
CTRL099_21	CTRL	1.09861	AIF1	Macrophages
CTRL099_21	CTRL	0	AIF1	Macrophages
CTRL099_21	CTRL	1.94591	AIF1	Macrophages
CTRL099_21	CTRL	1.09861	AIF1	Macrophages
CTRL099_21	CTRL	1.38629	AIF1	Macrophages
CTRL099_21	CTRL	0	AIF1	Macrophages
CTRL099_21	CTRL	0	AIF1	Macrophages
CTRL099_21	CTRL	0	AIF1	Macrophages
CTRL099_21	CTRL	1.38629	AIF1	Macrophages
CTRL099_21	CTRL	0	AIF1	Macrophages
CTRL099_21	CTRL	1.38629	AIF1	Macrophages
CTRL099_21	CTRL	1.38629	AIF1	Macrophages
CTRL099_21	CTRL	1.38629	AIF1	Macrophages
CTRL099_21	CTRL	1.09861	AIF1	Macrophages
CTRL099_21	CTRL	1.09861	AIF1	Macrophages
CTRL099_21	CTRL	1.38629	AIF1	Macrophages
CTRL099_21	CTRL	1.38629	AIF1	Macrophages
CTRL099_21	CTRL	0	AIF1	Macrophages
CTRL099_21	CTRL	0	AIF1	Macrophages
CTRL099_21	CTRL	0	AIF1	Macrophages
CTRL099_21	CTRL	0	AIF1	Macrophages
CTRL099_21	CTRL	0.693147	AIF1	Macrophages
CTRL099_21	CTRL	1.60944	AIF1	Macrophages
CTRL099_21	CTRL	1.38629	AIF1	Macrophages
CTRL099_21	CTRL	0	AIF1	Macrophages
CTRL099_21	CTRL	0	AIF1	Macrophages
CTRL099_21	CTRL	2.07944	AIF1	Macrophages
CTRL099_21	CTRL	1.09861	AIF1	Macrophages
CTRL099_21	CTRL	1.09861	AIF1	Macrophages
CTRL099_21	CTRL	1.09861	AIF1	Macrophages
CTRL099_21	CTRL	1.09861	AIF1	Macrophages
CTRL099_21	CTRL	0	AIF1	Macrophages
CTRL099_21	CTRL	1.38629	AIF1	Macrophages
CTRL099_21	CTRL	1.09861	AIF1	Macrophages
CTRL099_21	CTRL	1.38629	AIF1	Macrophages
CTRL099_21	CTRL	1.79176	AIF1	Macrophages
CTRL099_21	CTRL	0	AIF1	Macrophages
CTRL099_21	CTRL	1.09861	AIF1	Macrophages
CTRL099_21	CTRL	0	AIF1	Macrophages
CTRL099_21	CTRL	0	AIF1	Macrophages
CTRL099_21	CTRL	0	AIF1	Macrophages
CTRL099_21	CTRL	0	AIF1	Macrophages
CTRL099_21	CTRL	1.09861	AIF1	Macrophages
CTRL099_21	CTRL	1.38629	AIF1	Macrophages
CTRL099_21	CTRL	1.09861	AIF1	Macrophages
CTRL099_21	CTRL	1.38629	AIF1	Macrophages
CTRL099_21	CTRL	0.693147	AIF1	Macrophages
CTRL099_21	CTRL	0	AIF1	Macrophages
CTRL099_21	CTRL	1.38629	AIF1	Macrophages
CTRL099_21	CTRL	0	AIF1	Macrophages
CTRL099_21	CTRL	1.09861	AIF1	Macrophages
CTRL099_21	CTRL	0	AIF1	Macrophages
CTRL099_21	CTRL	1.09861	AIF1	Macrophages
CTRL099_21	CTRL	0	AIF1	Macrophages
CTRL099_21	CTRL	1.09861	AIF1	Macrophages
CTRL099_21	CTRL	1.38629	AIF1	Macrophages
CTRL099_21	CTRL	1.09861	AIF1	Macrophages
CTRL099_21	CTRL	0	AIF1	Macrophages
CTRL099_21	CTRL	1.09861	AIF1	Macrophages
CTRL099_21	CTRL	2.30259	AIF1	Macrophages
CTRL099_21	CTRL	0	AIF1	Macrophages
CTRL099_21	CTRL	1.38629	AIF1	Macrophages
CTRL099_21	CTRL	1.94591	AIF1	Macrophages
CTRL099_21	CTRL	1.09861	AIF1	Macrophages
CTRL099_21	CTRL	0	AIF1	Macrophages
CTRL099_21	CTRL	0	AIF1	Macrophages
CTRL099_21	CTRL	0	AIF1	Macrophages
CTRL099_21	CTRL	0	AIF1	Macrophages
CTRL099_21	CTRL	0	AIF1	Macrophages
CTRL099_21	CTRL	0	AIF1	Macrophages
CTRL099_21	CTRL	1.09861	AIF1	Macrophages
CTRL099_21	CTRL	0	AIF1	Macrophages
CTRL099_21	CTRL	1.09861	AIF1	Macrophages
CTRL099_21	CTRL	1.60944	AIF1	Macrophages
CTRL099_21	CTRL	0	AIF1	Macrophages
CTRL099_21	CTRL	1.79176	AIF1	Macrophages
CTRL099_21	CTRL	1.60944	AIF1	Macrophages
CTRL099_21	CTRL	0	AIF1	Macrophages
CTRL099_21	CTRL	0	AIF1	Macrophages
CTRL099_21	CTRL	1.79176	AIF1	Macrophages
CTRL099_21	CTRL	0	AIF1	Macrophages
CTRL099_21	CTRL	0	AIF1	Macrophages
CTRL099_21	CTRL	1.79176	AIF1	Macrophages
CTRL099_21	CTRL	0	AIF1	Macrophages
CTRL099_21	CTRL	1.38629	AIF1	Macrophages
CTRL099_21	CTRL	0	AIF1	Macrophages
CTRL099_21	CTRL	1.09861	AIF1	Macrophages
CTRL099_21	CTRL	0	AIF1	Macrophages
CTRL099_21	CTRL	1.09861	AIF1	Macrophages
CTRL099_21	CTRL	0	AIF1	Macrophages
CTRL099_21	CTRL	0	AIF1	Macrophages
CTRL099_21	CTRL	0	AIF1	Macrophages
CTRL099_21	CTRL	0	AIF1	Macrophages
CTRL099_21	CTRL	0	AIF1	Macrophages
CTRL099_21	CTRL	1.79176	AIF1	Macrophages
CTRL099_21	CTRL	0	AIF1	Macrophages
CTRL099_21	CTRL	1.09861	AIF1	Macrophages
CTRL099_21	CTRL	0.693147	AIF1	Macrophages
CTRL099_21	CTRL	1.79176	AIF1	Macrophages
CTRL099_21	CTRL	1.09861	AIF1	Macrophages
CTRL099_21	CTRL	2.30259	AIF1	Macrophages
CTRL099_21	CTRL	0	AIF1	Macrophages
CTRL099_21	CTRL	1.38629	AIF1	Macrophages
CTRL099_21	CTRL	1.79176	AIF1	Macrophages
CTRL099_21	CTRL	0	AIF1	Macrophages
CTRL099_21	CTRL	0	AIF1	Macrophages
CTRL099_21	CTRL	0	AIF1	Macrophages
CTRL099_21	CTRL	0	AIF1	Macrophages
CTRL099_21	CTRL	2.19722	AIF1	Macrophages
CTRL099_21	CTRL	0	AIF1	Macrophages
CTRL099_21	CTRL	0	AIF1	Macrophages
CTRL099_21	CTRL	0	AIF1	Macrophages
CTRL099_21	CTRL	1.79176	AIF1	Macrophages
CTRL099_21	CTRL	1.09861	AIF1	Macrophages
CTRL099_21	CTRL	1.09861	AIF1	Macrophages
CTRL099_21	CTRL	1.09861	AIF1	Macrophages
CTRL099_21	CTRL	0	AIF1	Macrophages
CTRL099_21	CTRL	1.09861	AIF1	Macrophages
CTRL099_21	CTRL	1.60944	AIF1	Macrophages
CTRL099_21	CTRL	1.09861	AIF1	Macrophages
CTRL099_21	CTRL	0	AIF1	Macrophages
CTRL099_21	CTRL	1.09861	AIF1	Macrophages
CTRL099_21	CTRL	1.09861	AIF1	Macrophages
CTRL099_21	CTRL	1.09861	AIF1	Macrophages
CTRL099_21	CTRL	1.09861	AIF1	Macrophages
CTRL099_21	CTRL	1.60944	AIF1	Macrophages
CTRL099_21	CTRL	0	AIF1	Macrophages
CTRL099_21	CTRL	0	AIF1	Macrophages
CTRL099_21	CTRL	0	AIF1	Macrophages
CTRL099_21	CTRL	0	AIF1	Macrophages
CTRL099_21	CTRL	1.38629	AIF1	Macrophages
CTRL099_21	CTRL	0	AIF1	Macrophages
CTRL099_21	CTRL	2.48491	AIF1	Macrophages
CTRL099_21	CTRL	1.79176	AIF1	Macrophages
CTRL099_21	CTRL	0	AIF1	Macrophages
CTRL099_21	CTRL	1.94591	AIF1	Macrophages
CTRL099_21	CTRL	1.38629	AIF1	Macrophages
CTRL099_21	CTRL	0	AIF1	Macrophages
CTRL099_21	CTRL	0	AIF1	Macrophages
CTRL099_21	CTRL	1.79176	AIF1	Macrophages
CTRL099_21	CTRL	1.09861	AIF1	Macrophages
CTRL099_21	CTRL	1.38629	AIF1	Macrophages
CTRL099_21	CTRL	0	AIF1	Macrophages
CTRL099_21	CTRL	1.79176	AIF1	Macrophages
CTRL099_21	CTRL	1.09861	AIF1	Macrophages
CTRL099_21	CTRL	1.09861	AIF1	Macrophages
CTRL099_21	CTRL	1.09861	AIF1	Macrophages
CTRL099_21	CTRL	1.38629	AIF1	Macrophages
CTRL099_21	CTRL	0	AIF1	Macrophages
CTRL099_21	CTRL	1.09861	AIF1	Macrophages
CTRL099_21	CTRL	1.09861	AIF1	Macrophages
CTRL099_21	CTRL	1.38629	AIF1	Macrophages
CTRL099_21	CTRL	1.38629	AIF1	Macrophages
CTRL099_21	CTRL	1.38629	AIF1	Macrophages
CTRL099_21	CTRL	1.09861	AIF1	Macrophages
CTRL099_21	CTRL	1.79176	AIF1	Macrophages
CTRL099_21	CTRL	1.09861	AIF1	Macrophages
CTRL099_21	CTRL	1.09861	AIF1	Macrophages
CTRL099_21	CTRL	2.30259	AIF1	Macrophages
CTRL099_21	CTRL	1.09861	AIF1	Macrophages
CTRL099_21	CTRL	1.38629	AIF1	Macrophages
CTRL099_21	CTRL	1.38629	AIF1	Macrophages
CTRL099_21	CTRL	0	AIF1	Macrophages
CTRL099_21	CTRL	1.60944	AIF1	Macrophages
CTRL099_21	CTRL	0	AIF1	Macrophages
CTRL099_21	CTRL	0	AIF1	Macrophages
CTRL099_21	CTRL	1.09861	AIF1	Macrophages
CTRL099_21	CTRL	0	AIF1	Macrophages
CTRL099_21	CTRL	0	AIF1	Macrophages
CTRL099_21	CTRL	1.09861	AIF1	Macrophages
CTRL099_21	CTRL	1.38629	AIF1	Macrophages
CTRL099_21	CTRL	1.79176	AIF1	Macrophages
CTRL099_21	CTRL	0	AIF1	Macrophages
CTRL099_21	CTRL	1.09861	AIF1	Macrophages
CTRL099_21	CTRL	0	AIF1	Macrophages
CTRL099_21	CTRL	0	AIF1	Macrophages
CTRL099_21	CTRL	2.07944	AIF1	Macrophages
CTRL099_21	CTRL	0	AIF1	Macrophages
CTRL099_21	CTRL	0	AIF1	Macrophages
CTRL099_21	CTRL	1.79176	AIF1	Macrophages
CTRL099_21	CTRL	0	AIF1	Macrophages
CTRL099_21	CTRL	1.09861	AIF1	Macrophages
CTRL099_21	CTRL	0	AIF1	Macrophages
CTRL099_21	CTRL	1.09861	AIF1	Macrophages
CTRL099_21	CTRL	0	AIF1	Macrophages
CTRL099_21	CTRL	1.09861	AIF1	Macrophages
CTRL099_21	CTRL	1.79176	AIF1	Macrophages
CTRL099_21	CTRL	1.60944	AIF1	Macrophages
CTRL099_21	CTRL	1.09861	AIF1	Macrophages
CTRL099_21	CTRL	1.09861	AIF1	Macrophages
CTRL099_21	CTRL	1.94591	AIF1	Macrophages
CTRL099_21	CTRL	1.79176	AIF1	Macrophages
CTRL099_21	CTRL	0	AIF1	Macrophages
CTRL099_21	CTRL	0	AIF1	Macrophages
CTRL099_21	CTRL	0	AIF1	Macrophages
CTRL099_21	CTRL	1.09861	AIF1	Macrophages
CTRL099_21	CTRL	0	AIF1	Macrophages
CTRL099_21	CTRL	1.09861	AIF1	Macrophages
CTRL099_21	CTRL	0	AIF1	Macrophages
CTRL099_21	CTRL	0	AIF1	Macrophages
CTRL099_21	CTRL	0	AIF1	Macrophages
CTRL099_21	CTRL	1.09861	AIF1	Macrophages
CTRL099_21	CTRL	0	AIF1	Macrophages
CTRL099_21	CTRL	1.09861	AIF1	Macrophages
CTRL099_21	CTRL	1.38629	AIF1	Macrophages
CTRL099_21	CTRL	1.79176	AIF1	Macrophages
CTRL099_21	CTRL	0	AIF1	Macrophages
CTRL099_21	CTRL	0	AIF1	Macrophages
CTRL099_21	CTRL	1.38629	AIF1	Macrophages
CTRL099_21	CTRL	0	AIF1	Macrophages
CTRL099_21	CTRL	0	AIF1	Macrophages
CTRL099_21	CTRL	1.60944	AIF1	Macrophages
CTRL099_21	CTRL	0	AIF1	Macrophages
CTRL099_21	CTRL	1.38629	AIF1	Macrophages
CTRL099_21	CTRL	0	AIF1	Macrophages
[truncated: 14,056 more rows]
