# Supplementary material for: Endothelial oncogenic KRAS mutation drives the dynamics of microglia and macrophages in brain arteriovenous malformation
Source: JCI Insight. 2026 Feb 5;11(6):e195638. doi: 10.1172/jci.insight.195638 (PMC13043085; doi:10.1172/jci.insight.195638)
Supplement: Supplemental table 6 [file jciinsight-11-195638-s113.xlsx]

## Sheet: Supplemental Table 4. Re-analyz
donor	group	expr	gene	celltype
CTRL085	CTRL	1.38629	AIF1	Microglia
CTRL085	CTRL	1.09861	AIF1	Microglia
CTRL085	CTRL	1.38629	AIF1	Microglia
CTRL085	CTRL	0.693147	AIF1	Microglia
CTRL085	CTRL	1.60944	AIF1	Microglia
CTRL085	CTRL	0	AIF1	Microglia
CTRL085	CTRL	0.693147	AIF1	Microglia
CTRL085	CTRL	0.693147	AIF1	Microglia
CTRL085	CTRL	1.79176	AIF1	Microglia
CTRL085	CTRL	1.09861	AIF1	Microglia
CTRL085	CTRL	1.38629	AIF1	Microglia
CTRL085	CTRL	0	AIF1	Microglia
CTRL085	CTRL	0.693147	AIF1	Microglia
CTRL085	CTRL	0	AIF1	Microglia
CTRL085	CTRL	0	AIF1	Microglia
CTRL085	CTRL	0	AIF1	Microglia
CTRL085	CTRL	0	AIF1	Microglia
CTRL085	CTRL	0	AIF1	Microglia
CTRL085	CTRL	0.693147	AIF1	Microglia
CTRL085	CTRL	0	AIF1	Microglia
CTRL085	CTRL	0	AIF1	Microglia
CTRL085	CTRL	0.693147	AIF1	Microglia
CTRL085	CTRL	0	AIF1	Microglia
CTRL085	CTRL	0	AIF1	Microglia
CTRL085	CTRL	0.693147	AIF1	Microglia
CTRL085	CTRL	1.09861	AIF1	Microglia
CTRL085	CTRL	0.693147	AIF1	Microglia
CTRL085	CTRL	0.693147	AIF1	Microglia
CTRL085	CTRL	0	AIF1	Microglia
CTRL085	CTRL	0	AIF1	Microglia
CTRL085	CTRL	0	AIF1	Microglia
CTRL085	CTRL	0	AIF1	Microglia
CTRL085	CTRL	0	AIF1	Microglia
CTRL085	CTRL	0	AIF1	Microglia
CTRL085	CTRL	1.94591	AIF1	Microglia
CTRL085	CTRL	0	AIF1	Microglia
CTRL085	CTRL	0	AIF1	Microglia
CTRL085	CTRL	1.38629	AIF1	Microglia
CTRL085	CTRL	0	AIF1	Microglia
CTRL085	CTRL	1.09861	AIF1	Microglia
CTRL085	CTRL	0	AIF1	Microglia
CTRL085	CTRL	0	AIF1	Microglia
CTRL085	CTRL	1.09861	AIF1	Microglia
CTRL085	CTRL	1.09861	AIF1	Microglia
CTRL085	CTRL	0	AIF1	Microglia
CTRL085	CTRL	0	AIF1	Microglia
CTRL085	CTRL	0	AIF1	Microglia
CTRL085	CTRL	1.38629	AIF1	Microglia
CTRL085	CTRL	0	AIF1	Microglia
CTRL085	CTRL	0	AIF1	Microglia
CTRL085	CTRL	2.07944	AIF1	Microglia
CTRL085	CTRL	0	AIF1	Microglia
CTRL085	CTRL	0	AIF1	Microglia
CTRL085	CTRL	0.693147	AIF1	Microglia
CTRL085	CTRL	0	AIF1	Microglia
CTRL085	CTRL	1.79176	AIF1	Microglia
CTRL085	CTRL	0.693147	AIF1	Microglia
CTRL085	CTRL	0	AIF1	Microglia
CTRL085	CTRL	0.693147	AIF1	Microglia
CTRL085	CTRL	0	AIF1	Microglia
CTRL085	CTRL	0	AIF1	Microglia
CTRL085	CTRL	0	AIF1	Microglia
CTRL085	CTRL	0.693147	AIF1	Microglia
CTRL085	CTRL	0	AIF1	Microglia
CTRL085	CTRL	0	AIF1	Microglia
CTRL085	CTRL	0.693147	AIF1	Microglia
CTRL085	CTRL	0	AIF1	Microglia
CTRL085	CTRL	0	AIF1	Microglia
CTRL085	CTRL	0	AIF1	Microglia
CTRL085	CTRL	0	AIF1	Microglia
CTRL085	CTRL	0	AIF1	Microglia
CTRL085	CTRL	0	AIF1	Microglia
CTRL085	CTRL	0	AIF1	Microglia
CTRL085	CTRL	0	AIF1	Microglia
CTRL085	CTRL	0	AIF1	Microglia
CTRL085	CTRL	1.38629	AIF1	Microglia
CTRL085	CTRL	1.94591	AIF1	Microglia
CTRL085	CTRL	1.09861	AIF1	Microglia
CTRL085	CTRL	0	AIF1	Microglia
CTRL085	CTRL	0	AIF1	Microglia
CTRL085	CTRL	0	AIF1	Microglia
CTRL085	CTRL	1.94591	AIF1	Microglia
CTRL085	CTRL	0	AIF1	Microglia
CTRL085	CTRL	0	AIF1	Microglia
CTRL085	CTRL	0	AIF1	Microglia
CTRL085	CTRL	0	AIF1	Microglia
CTRL085	CTRL	0	AIF1	Microglia
CTRL086	CTRL	0	AIF1	Microglia
CTRL086	CTRL	0	AIF1	Microglia
CTRL086	CTRL	0	AIF1	Microglia
CTRL086	CTRL	0.693147	AIF1	Microglia
CTRL086	CTRL	0	AIF1	Microglia
CTRL086	CTRL	0	AIF1	Microglia
CTRL086	CTRL	0	AIF1	Microglia
CTRL086	CTRL	0.693147	AIF1	Microglia
CTRL086	CTRL	0	AIF1	Microglia
CTRL086	CTRL	0	AIF1	Microglia
CTRL086	CTRL	1.09861	AIF1	Microglia
CTRL086	CTRL	0	AIF1	Microglia
CTRL086	CTRL	0	AIF1	Microglia
CTRL086	CTRL	0.693147	AIF1	Microglia
CTRL086	CTRL	0	AIF1	Microglia
CTRL086	CTRL	0	AIF1	Microglia
CTRL086	CTRL	0	AIF1	Microglia
CTRL086	CTRL	0.693147	AIF1	Microglia
CTRL086	CTRL	0	AIF1	Microglia
CTRL086	CTRL	0	AIF1	Microglia
CTRL086	CTRL	0	AIF1	Microglia
CTRL086	CTRL	0.693147	AIF1	Microglia
CTRL086	CTRL	0	AIF1	Microglia
CTRL086	CTRL	0	AIF1	Microglia
CTRL086	CTRL	1.09861	AIF1	Microglia
CTRL086	CTRL	0	AIF1	Microglia
CTRL086	CTRL	0	AIF1	Microglia
CTRL086	CTRL	0.693147	AIF1	Microglia
CTRL099_21	CTRL	0.693147	AIF1	Microglia
CTRL099_21	CTRL	0	AIF1	Microglia
CTRL099_21	CTRL	1.09861	AIF1	Microglia
CTRL099_21	CTRL	0.693147	AIF1	Microglia
CTRL099_21	CTRL	0	AIF1	Microglia
CTRL099_21	CTRL	0.693147	AIF1	Microglia
CTRL099_21	CTRL	1.38629	AIF1	Microglia
CTRL099_21	CTRL	1.60944	AIF1	Microglia
CTRL099_21	CTRL	1.60944	AIF1	Microglia
CTRL099_21	CTRL	0	AIF1	Microglia
CTRL099_21	CTRL	1.94591	AIF1	Microglia
CTRL099_21	CTRL	1.79176	AIF1	Microglia
CTRL099_21	CTRL	0	AIF1	Microglia
CTRL099_21	CTRL	0	AIF1	Microglia
CTRL099_21	CTRL	0	AIF1	Microglia
CTRL099_21	CTRL	0	AIF1	Microglia
CTRL099_21	CTRL	0	AIF1	Microglia
CTRL099_21	CTRL	0	AIF1	Microglia
CTRL099_21	CTRL	0	AIF1	Microglia
CTRL099_21	CTRL	0	AIF1	Microglia
CTRL099_21	CTRL	0	AIF1	Microglia
CTRL099_21	CTRL	1.09861	AIF1	Microglia
CTRL099_21	CTRL	2.07944	AIF1	Microglia
CTRL099_21	CTRL	0	AIF1	Microglia
CTRL099_21	CTRL	1.79176	AIF1	Microglia
CTRL099_21	CTRL	0	AIF1	Microglia
CTRL099_21	CTRL	1.09861	AIF1	Microglia
CTRL099_21	CTRL	1.09861	AIF1	Microglia
CTRL099_21	CTRL	1.38629	AIF1	Microglia
CTRL099_21	CTRL	2.07944	AIF1	Microglia
CTRL099_21	CTRL	0	AIF1	Microglia
CTRL099_21	CTRL	0	AIF1	Microglia
CTRL099_21	CTRL	1.09861	AIF1	Microglia
CTRL099_21	CTRL	1.60944	AIF1	Microglia
CTRL099_21	CTRL	1.09861	AIF1	Microglia
CTRL099_21	CTRL	1.09861	AIF1	Microglia
CTRL099_21	CTRL	2.07944	AIF1	Microglia
CTRL099_21	CTRL	0	AIF1	Microglia
CTRL099_21	CTRL	0	AIF1	Microglia
CTRL099_21	CTRL	0	AIF1	Microglia
CTRL099_21	CTRL	0	AIF1	Microglia
CTRL099_21	CTRL	0	AIF1	Microglia
CTRL099_21	CTRL	0	AIF1	Microglia
CTRL099_21	CTRL	1.60944	AIF1	Microglia
CTRL099_21	CTRL	0	AIF1	Microglia
CTRL099_21	CTRL	0	AIF1	Microglia
CTRL099_21	CTRL	1.09861	AIF1	Microglia
CTRL099_21	CTRL	1.09861	AIF1	Microglia
CTRL099_21	CTRL	1.09861	AIF1	Microglia
CTRL099_21	CTRL	0	AIF1	Microglia
CTRL099_21	CTRL	1.60944	AIF1	Microglia
CTRL099_21	CTRL	1.09861	AIF1	Microglia
CTRL099_21	CTRL	0	AIF1	Microglia
CTRL099_21	CTRL	0	AIF1	Microglia
CTRL099_21	CTRL	0	AIF1	Microglia
CTRL099_21	CTRL	0	AIF1	Microglia
CTRL099_21	CTRL	0	AIF1	Microglia
CTRL099_21	CTRL	1.60944	AIF1	Microglia
CTRL099_21	CTRL	1.38629	AIF1	Microglia
CTRL099_21	CTRL	1.79176	AIF1	Microglia
CTRL099_21	CTRL	0	AIF1	Microglia
CTRL099_21	CTRL	0	AIF1	Microglia
CTRL099_21	CTRL	0	AIF1	Microglia
CTRL099_21	CTRL	0	AIF1	Microglia
CTRL099_21	CTRL	0	AIF1	Microglia
CTRL099_21	CTRL	1.79176	AIF1	Microglia
CTRL099_21	CTRL	0	AIF1	Microglia
CTRL099_21	CTRL	0	AIF1	Microglia
CTRL099_21	CTRL	0	AIF1	Microglia
CTRL099_21	CTRL	0	AIF1	Microglia
CTRL099_21	CTRL	0	AIF1	Microglia
CTRL099_21	CTRL	0	AIF1	Microglia
CTRL099_21	CTRL	0.693147	AIF1	Microglia
CTRL099_21	CTRL	0	AIF1	Microglia
CTRL099_21	CTRL	0	AIF1	Microglia
CTRL099_21	CTRL	1.38629	AIF1	Microglia
CTRL099_21	CTRL	0	AIF1	Microglia
CTRL099_21	CTRL	0	AIF1	Microglia
CTRL099_21	CTRL	0	AIF1	Microglia
CTRL099_21	CTRL	2.19722	AIF1	Microglia
CTRL099_21	CTRL	0	AIF1	Microglia
CTRL099_21	CTRL	0	AIF1	Microglia
CTRL099_21	CTRL	0	AIF1	Microglia
CTRL099_21	CTRL	0.693147	AIF1	Microglia
CTRL099_21	CTRL	0	AIF1	Microglia
CTRL099_21	CTRL	0.693147	AIF1	Microglia
CTRL099_21	CTRL	1.38629	AIF1	Microglia
CTRL099_21	CTRL	0.693147	AIF1	Microglia
CTRL099_21	CTRL	1.38629	AIF1	Microglia
CTRL099_21	CTRL	0	AIF1	Microglia
CTRL099_21	CTRL	0	AIF1	Microglia
CTRL099_21	CTRL	2.19722	AIF1	Microglia
CTRL099_21	CTRL	0.693147	AIF1	Microglia
CTRL099_21	CTRL	0	AIF1	Microglia
CTRL099_21	CTRL	1.38629	AIF1	Microglia
CTRL099_21	CTRL	0	AIF1	Microglia
CTRL099_21	CTRL	1.94591	AIF1	Microglia
CTRL099_21	CTRL	0.693147	AIF1	Microglia
CTRL099_21	CTRL	0.693147	AIF1	Microglia
CTRL099_21	CTRL	0.693147	AIF1	Microglia
CTRL099_21	CTRL	1.38629	AIF1	Microglia
CTRL099_21	CTRL	0.693147	AIF1	Microglia
CTRL099_21	CTRL	0.693147	AIF1	Microglia
CTRL099_21	CTRL	0.693147	AIF1	Microglia
CTRL099_21	CTRL	0.693147	AIF1	Microglia
CTRL099_21	CTRL	1.38629	AIF1	Microglia
CTRL099_21	CTRL	1.38629	AIF1	Microglia
CTRL099_21	CTRL	2.19722	AIF1	Microglia
CTRL099_21	CTRL	0.693147	AIF1	Microglia
CTRL099_21	CTRL	0	AIF1	Microglia
CTRL099_21	CTRL	0.693147	AIF1	Microglia
CTRL099_21	CTRL	0.693147	AIF1	Microglia
CTRL099_21	CTRL	1.38629	AIF1	Microglia
CTRL099_21	CTRL	0.693147	AIF1	Microglia
CTRL099_21	CTRL	1.38629	AIF1	Microglia
CTRL099_21	CTRL	0.693147	AIF1	Microglia
CTRL099_21	CTRL	0.693147	AIF1	Microglia
CTRL099_21	CTRL	0.693147	AIF1	Microglia
CTRL099_21	CTRL	0.693147	AIF1	Microglia
CTRL099_21	CTRL	1.38629	AIF1	Microglia
CTRL099_21	CTRL	1.38629	AIF1	Microglia
CTRL099_21	CTRL	2.07944	AIF1	Microglia
CTRL099_21	CTRL	0.693147	AIF1	Microglia
CTRL099_22	CTRL	0	AIF1	Microglia
CTRL099_22	CTRL	0.693147	AIF1	Microglia
CTRL099_22	CTRL	0	AIF1	Microglia
CTRL099_22	CTRL	1.09861	AIF1	Microglia
CTRL099_22	CTRL	0	AIF1	Microglia
CTRL099_22	CTRL	1.94591	AIF1	Microglia
CTRL099_22	CTRL	0	AIF1	Microglia
CTRL099_22	CTRL	1.38629	AIF1	Microglia
CTRL099_22	CTRL	0	AIF1	Microglia
CTRL099_22	CTRL	0	AIF1	Microglia
CTRL099_22	CTRL	0	AIF1	Microglia
CTRL099_22	CTRL	0	AIF1	Microglia
CTRL099_22	CTRL	0	AIF1	Microglia
CTRL099_22	CTRL	0	AIF1	Microglia
CTRL099_22	CTRL	0	AIF1	Microglia
CTRL099_22	CTRL	1.09861	AIF1	Microglia
CTRL099_22	CTRL	0	AIF1	Microglia
CTRL099_22	CTRL	0	AIF1	Microglia
CTRL099_22	CTRL	1.09861	AIF1	Microglia
CTRL099_22	CTRL	1.09861	AIF1	Microglia
CTRL099_22	CTRL	0	AIF1	Microglia
CTRL099_22	CTRL	0	AIF1	Microglia
CTRL099_22	CTRL	0	AIF1	Microglia
CTRL099_22	CTRL	0	AIF1	Microglia
CTRL099_22	CTRL	0	AIF1	Microglia
CTRL099_22	CTRL	0	AIF1	Microglia
CTRL099_22	CTRL	0	AIF1	Microglia
CTRL099_22	CTRL	0	AIF1	Microglia
CTRL099_22	CTRL	0	AIF1	Microglia
CTRL099_22	CTRL	0	AIF1	Microglia
CTRL099_22	CTRL	1.09861	AIF1	Microglia
CTRL099_22	CTRL	0	AIF1	Microglia
CTRL099_22	CTRL	0	AIF1	Microglia
CTRL099_22	CTRL	0	AIF1	Microglia
CTRL099_22	CTRL	0	AIF1	Microglia
CTRL099_22	CTRL	0	AIF1	Microglia
CTRL099_22	CTRL	0	AIF1	Microglia
CTRL099_22	CTRL	0	AIF1	Microglia
CTRL099_22	CTRL	0	AIF1	Microglia
CTRL099_22	CTRL	0	AIF1	Microglia
CTRL099_22	CTRL	2.07944	AIF1	Microglia
CTRL099_22	CTRL	0	AIF1	Microglia
CTRL099_22	CTRL	1.79176	AIF1	Microglia
CTRL099_22	CTRL	0	AIF1	Microglia
CTRL099_22	CTRL	0.693147	AIF1	Microglia
CTRL099_22	CTRL	1.38629	AIF1	Microglia
CTRL099_22	CTRL	0.693147	AIF1	Microglia
CTRL12	CTRL	1.09861	AIF1	Microglia
CTRL12	CTRL	1.38629	AIF1	Microglia
CTRL12	CTRL	0	AIF1	Microglia
CTRL12	CTRL	1.79176	AIF1	Microglia
CTRL12	CTRL	1.09861	AIF1	Microglia
CTRL12	CTRL	1.94591	AIF1	Microglia
CTRL12	CTRL	2.3979	AIF1	Microglia
CTRL12	CTRL	1.94591	AIF1	Microglia
CTRL12	CTRL	1.38629	AIF1	Microglia
CTRL12	CTRL	1.38629	AIF1	Microglia
CTRL12	CTRL	2.07944	AIF1	Microglia
AVM049	AVM	1.79176	AIF1	Microglia
AVM049	AVM	1.09861	AIF1	Microglia
AVM049	AVM	1.94591	AIF1	Microglia
AVM049	AVM	2.07944	AIF1	Microglia
AVM049	AVM	2.19722	AIF1	Microglia
AVM049	AVM	1.94591	AIF1	Microglia
AVM049	AVM	3.09104	AIF1	Microglia
AVM049	AVM	2.3979	AIF1	Microglia
AVM049	AVM	1.09861	AIF1	Microglia
AVM049	AVM	1.79176	AIF1	Microglia
AVM049	AVM	2.30259	AIF1	Microglia
AVM049	AVM	2.56495	AIF1	Microglia
AVM049	AVM	2.63906	AIF1	Microglia
AVM049	AVM	1.38629	AIF1	Microglia
AVM049	AVM	1.09861	AIF1	Microglia
AVM049	AVM	2.56495	AIF1	Microglia
AVM049	AVM	0.693147	AIF1	Microglia
AVM049	AVM	0.693147	AIF1	Microglia
AVM049	AVM	2.19722	AIF1	Microglia
AVM049	AVM	2.30259	AIF1	Microglia
AVM049	AVM	2.19722	AIF1	Microglia
AVM049	AVM	0.693147	AIF1	Microglia
AVM049	AVM	1.60944	AIF1	Microglia
AVM049	AVM	1.94591	AIF1	Microglia
AVM049	AVM	1.60944	AIF1	Microglia
AVM049	AVM	1.94591	AIF1	Microglia
AVM049	AVM	0.693147	AIF1	Microglia
AVM049	AVM	1.79176	AIF1	Microglia
AVM049	AVM	2.30259	AIF1	Microglia
AVM049	AVM	1.09861	AIF1	Microglia
AVM049	AVM	0	AIF1	Microglia
AVM049	AVM	1.09861	AIF1	Microglia
AVM049	AVM	1.79176	AIF1	Microglia
AVM049	AVM	0	AIF1	Microglia
AVM049	AVM	0	AIF1	Microglia
AVM049	AVM	1.94591	AIF1	Microglia
AVM049	AVM	1.38629	AIF1	Microglia
AVM049	AVM	1.94591	AIF1	Microglia
AVM049	AVM	0	AIF1	Microglia
AVM049	AVM	0	AIF1	Microglia
AVM049	AVM	0	AIF1	Microglia
AVM049	AVM	2.19722	AIF1	Microglia
AVM049	AVM	0	AIF1	Microglia
AVM049	AVM	1.79176	AIF1	Microglia
AVM049	AVM	1.60944	AIF1	Microglia
AVM049	AVM	2.3979	AIF1	Microglia
AVM049	AVM	1.60944	AIF1	Microglia
AVM049	AVM	1.60944	AIF1	Microglia
AVM049	AVM	1.79176	AIF1	Microglia
AVM049	AVM	1.94591	AIF1	Microglia
AVM049	AVM	0.693147	AIF1	Microglia
AVM049	AVM	2.3979	AIF1	Microglia
AVM049	AVM	2.07944	AIF1	Microglia
AVM049	AVM	1.94591	AIF1	Microglia
AVM049	AVM	1.38629	AIF1	Microglia
AVM049	AVM	1.79176	AIF1	Microglia
AVM049	AVM	2.19722	AIF1	Microglia
AVM049	AVM	2.07944	AIF1	Microglia
AVM049	AVM	0	AIF1	Microglia
AVM049	AVM	2.3979	AIF1	Microglia
AVM049	AVM	2.07944	AIF1	Microglia
AVM049	AVM	1.94591	AIF1	Microglia
AVM049	AVM	1.09861	AIF1	Microglia
AVM049	AVM	1.38629	AIF1	Microglia
AVM049	AVM	2.07944	AIF1	Microglia
AVM049	AVM	1.94591	AIF1	Microglia
AVM049	AVM	2.19722	AIF1	Microglia
AVM049	AVM	1.94591	AIF1	Microglia
AVM049	AVM	0.693147	AIF1	Microglia
AVM049	AVM	0	AIF1	Microglia
AVM049	AVM	1.79176	AIF1	Microglia
AVM049	AVM	0.693147	AIF1	Microglia
AVM049	AVM	1.60944	AIF1	Microglia
AVM049	AVM	2.19722	AIF1	Microglia
AVM049	AVM	1.38629	AIF1	Microglia
AVM049	AVM	0.693147	AIF1	Microglia
AVM049	AVM	1.94591	AIF1	Microglia
AVM049	AVM	0	AIF1	Microglia
AVM049	AVM	0	AIF1	Microglia
AVM049	AVM	1.09861	AIF1	Microglia
AVM049	AVM	1.38629	AIF1	Microglia
AVM049	AVM	2.3979	AIF1	Microglia
AVM049	AVM	2.30259	AIF1	Microglia
AVM049	AVM	1.09861	AIF1	Microglia
AVM049	AVM	1.79176	AIF1	Microglia
AVM049	AVM	0.693147	AIF1	Microglia
AVM049	AVM	2.19722	AIF1	Microglia
AVM049	AVM	1.38629	AIF1	Microglia
AVM049	AVM	2.48491	AIF1	Microglia
AVM049	AVM	1.94591	AIF1	Microglia
AVM049	AVM	1.79176	AIF1	Microglia
AVM049	AVM	1.79176	AIF1	Microglia
AVM049	AVM	1.94591	AIF1	Microglia
AVM049	AVM	0	AIF1	Microglia
AVM049	AVM	0	AIF1	Microglia
AVM049	AVM	1.38629	AIF1	Microglia
AVM049	AVM	2.30259	AIF1	Microglia
AVM049	AVM	1.38629	AIF1	Microglia
AVM049	AVM	2.19722	AIF1	Microglia
AVM211	AVM	2.30259	AIF1	Microglia
AVM211	AVM	1.94591	AIF1	Microglia
AVM211	AVM	1.79176	AIF1	Microglia
AVM211	AVM	1.94591	AIF1	Microglia
AVM211	AVM	2.19722	AIF1	Microglia
AVM211	AVM	1.38629	AIF1	Microglia
AVM211	AVM	1.79176	AIF1	Microglia
AVM211	AVM	1.79176	AIF1	Microglia
AVM211	AVM	2.3979	AIF1	Microglia
AVM211	AVM	2.89037	AIF1	Microglia
AVM211	AVM	1.79176	AIF1	Microglia
AVM211	AVM	2.3979	AIF1	Microglia
AVM211	AVM	1.94591	AIF1	Microglia
AVM211	AVM	2.30259	AIF1	Microglia
AVM211	AVM	0.693147	AIF1	Microglia
AVM211	AVM	1.60944	AIF1	Microglia
AVM211	AVM	0	AIF1	Microglia
AVM211	AVM	2.48491	AIF1	Microglia
AVM211	AVM	1.38629	AIF1	Microglia
AVM211	AVM	1.79176	AIF1	Microglia
AVM211	AVM	1.79176	AIF1	Microglia
AVM211	AVM	1.09861	AIF1	Microglia
AVM211	AVM	1.38629	AIF1	Microglia
AVM211	AVM	1.09861	AIF1	Microglia
AVM211	AVM	1.94591	AIF1	Microglia
AVM211	AVM	1.60944	AIF1	Microglia
AVM211	AVM	0.693147	AIF1	Microglia
AVM211	AVM	1.09861	AIF1	Microglia
AVM211	AVM	1.38629	AIF1	Microglia
AVM211	AVM	1.60944	AIF1	Microglia
AVM211	AVM	2.07944	AIF1	Microglia
AVM211	AVM	0	AIF1	Microglia
AVM211	AVM	1.09861	AIF1	Microglia
AVM211	AVM	1.79176	AIF1	Microglia
AVM211	AVM	0	AIF1	Microglia
AVM211	AVM	1.79176	AIF1	Microglia
AVM211	AVM	0.693147	AIF1	Microglia
AVM211	AVM	0	AIF1	Microglia
AVM211	AVM	1.09861	AIF1	Microglia
AVM211	AVM	1.79176	AIF1	Microglia
AVM211	AVM	0	AIF1	Microglia
AVM211	AVM	2.07944	AIF1	Microglia
AVM211	AVM	0	AIF1	Microglia
AVM211	AVM	1.60944	AIF1	Microglia
AVM211	AVM	2.30259	AIF1	Microglia
AVM211	AVM	0	AIF1	Microglia
AVM211	AVM	2.07944	AIF1	Microglia
AVM211	AVM	1.60944	AIF1	Microglia
AVM211	AVM	2.19722	AIF1	Microglia
AVM211	AVM	1.09861	AIF1	Microglia
AVM211	AVM	2.07944	AIF1	Microglia
AVM211	AVM	1.79176	AIF1	Microglia
AVM211	AVM	1.60944	AIF1	Microglia
AVM211	AVM	0	AIF1	Microglia
AVM211	AVM	1.38629	AIF1	Microglia
AVM211	AVM	0.693147	AIF1	Microglia
AVM211	AVM	0	AIF1	Microglia
AVM211	AVM	1.79176	AIF1	Microglia
AVM211	AVM	1.94591	AIF1	Microglia
AVM211	AVM	1.60944	AIF1	Microglia
AVM211	AVM	2.07944	AIF1	Microglia
AVM211	AVM	1.79176	AIF1	Microglia
AVM211	AVM	2.48491	AIF1	Microglia
AVM211	AVM	1.79176	AIF1	Microglia
AVM211	AVM	0	AIF1	Microglia
AVM211	AVM	1.60944	AIF1	Microglia
AVM211	AVM	2.30259	AIF1	Microglia
AVM211	AVM	1.79176	AIF1	Microglia
AVM211	AVM	1.79176	AIF1	Microglia
AVM211	AVM	2.19722	AIF1	Microglia
AVM211	AVM	1.94591	AIF1	Microglia
AVM211	AVM	1.09861	AIF1	Microglia
AVM211	AVM	2.19722	AIF1	Microglia
AVM211	AVM	1.79176	AIF1	Microglia
AVM211	AVM	1.09861	AIF1	Microglia
AVM211	AVM	2.07944	AIF1	Microglia
AVM211	AVM	2.48491	AIF1	Microglia
AVM211	AVM	2.30259	AIF1	Microglia
AVM211	AVM	1.60944	AIF1	Microglia
AVM211	AVM	1.79176	AIF1	Microglia
AVM211	AVM	0.693147	AIF1	Microglia
AVM211	AVM	2.30259	AIF1	Microglia
AVM211	AVM	2.19722	AIF1	Microglia
AVM211	AVM	0	AIF1	Microglia
AVM211	AVM	1.38629	AIF1	Microglia
AVM211	AVM	1.79176	AIF1	Microglia
AVM211	AVM	1.94591	AIF1	Microglia
AVM211	AVM	2.19722	AIF1	Microglia
AVM211	AVM	0	AIF1	Microglia
AVM211	AVM	2.07944	AIF1	Microglia
AVM211	AVM	0.693147	AIF1	Microglia
AVM211	AVM	1.79176	AIF1	Microglia
AVM211	AVM	1.79176	AIF1	Microglia
AVM211	AVM	2.07944	AIF1	Microglia
AVM211	AVM	1.60944	AIF1	Microglia
AVM211	AVM	0	AIF1	Microglia
AVM211	AVM	1.60944	AIF1	Microglia
AVM211	AVM	1.09861	AIF1	Microglia
AVM211	AVM	1.94591	AIF1	Microglia
AVM211	AVM	1.60944	AIF1	Microglia
AVM211	AVM	0.693147	AIF1	Microglia
AVM211	AVM	1.94591	AIF1	Microglia
AVM211	AVM	1.94591	AIF1	Microglia
AVM211	AVM	1.09861	AIF1	Microglia
AVM211	AVM	1.09861	AIF1	Microglia
AVM211	AVM	1.09861	AIF1	Microglia
AVM211	AVM	2.07944	AIF1	Microglia
AVM211	AVM	1.60944	AIF1	Microglia
AVM211	AVM	2.07944	AIF1	Microglia
AVM211	AVM	1.38629	AIF1	Microglia
AVM211	AVM	2.48491	AIF1	Microglia
AVM211	AVM	0.693147	AIF1	Microglia
AVM211	AVM	2.07944	AIF1	Microglia
AVM211	AVM	1.60944	AIF1	Microglia
AVM211	AVM	0	AIF1	Microglia
AVM211	AVM	0.693147	AIF1	Microglia
AVM211	AVM	2.70805	AIF1	Microglia
AVM211	AVM	0	AIF1	Microglia
AVM211	AVM	1.79176	AIF1	Microglia
AVM211	AVM	0	AIF1	Microglia
AVM211	AVM	1.09861	AIF1	Microglia
AVM211	AVM	1.60944	AIF1	Microglia
AVM211	AVM	1.60944	AIF1	Microglia
AVM211	AVM	2.19722	AIF1	Microglia
AVM211	AVM	0	AIF1	Microglia
AVM211	AVM	1.38629	AIF1	Microglia
AVM211	AVM	2.30259	AIF1	Microglia
AVM211	AVM	1.38629	AIF1	Microglia
AVM211	AVM	1.94591	AIF1	Microglia
AVM211	AVM	0	AIF1	Microglia
AVM211	AVM	1.09861	AIF1	Microglia
AVM211	AVM	1.09861	AIF1	Microglia
AVM211	AVM	1.79176	AIF1	Microglia
AVM211	AVM	1.79176	AIF1	Microglia
AVM211	AVM	1.09861	AIF1	Microglia
AVM211	AVM	0	AIF1	Microglia
AVM211	AVM	0	AIF1	Microglia
AVM211	AVM	0	AIF1	Microglia
AVM211	AVM	1.79176	AIF1	Microglia
AVM211	AVM	0.693147	AIF1	Microglia
AVM211	AVM	0.693147	AIF1	Microglia
AVM211	AVM	1.94591	AIF1	Microglia
AVM420	AVM	1.38629	AIF1	Microglia
AVM420	AVM	1.09861	AIF1	Microglia
AVM420	AVM	1.94591	AIF1	Microglia
AVM420	AVM	2.63906	AIF1	Microglia
AVM420	AVM	1.09861	AIF1	Microglia
AVM420	AVM	1.79176	AIF1	Microglia
AVM420	AVM	1.94591	AIF1	Microglia
AVM420	AVM	1.79176	AIF1	Microglia
AVM420	AVM	1.09861	AIF1	Microglia
AVM420	AVM	2.19722	AIF1	Microglia
AVM420	AVM	1.09861	AIF1	Microglia
AVM420	AVM	1.60944	AIF1	Microglia
AVM420	AVM	1.38629	AIF1	Microglia
AVM420	AVM	1.09861	AIF1	Microglia
AVM420	AVM	0	AIF1	Microglia
AVM420	AVM	1.79176	AIF1	Microglia
AVM420	AVM	0	AIF1	Microglia
AVM420	AVM	0.693147	AIF1	Microglia
AVM420	AVM	2.07944	AIF1	Microglia
AVM420	AVM	2.07944	AIF1	Microglia
AVM420	AVM	1.94591	AIF1	Microglia
AVM420	AVM	1.94591	AIF1	Microglia
AVM420	AVM	1.79176	AIF1	Microglia
AVM420	AVM	0	AIF1	Microglia
AVM420	AVM	1.38629	AIF1	Microglia
AVM420	AVM	0.693147	AIF1	Microglia
AVM420	AVM	1.09861	AIF1	Microglia
AVM420	AVM	1.09861	AIF1	Microglia
AVM420	AVM	0	AIF1	Microglia
AVM420	AVM	0	AIF1	Microglia
AVM420	AVM	0.693147	AIF1	Microglia
AVM420	AVM	0	AIF1	Microglia
AVM420	AVM	1.38629	AIF1	Microglia
AVM420	AVM	0	AIF1	Microglia
AVM420	AVM	2.07944	AIF1	Microglia
AVM420	AVM	0	AIF1	Microglia
AVM420	AVM	0.693147	AIF1	Microglia
AVM420	AVM	1.09861	AIF1	Microglia
AVM420	AVM	1.79176	AIF1	Microglia
AVM420	AVM	0	AIF1	Microglia
AVM420	AVM	0	AIF1	Microglia
AVM420	AVM	1.60944	AIF1	Microglia
AVM420	AVM	2.83321	AIF1	Microglia
AVM420	AVM	1.09861	AIF1	Microglia
AVM420	AVM	0	AIF1	Microglia
AVM420	AVM	0	AIF1	Microglia
AVM420	AVM	1.94591	AIF1	Microglia
AVM420	AVM	2.56495	AIF1	Microglia
AVM420	AVM	0	AIF1	Microglia
AVM420	AVM	1.09861	AIF1	Microglia
AVM420	AVM	1.09861	AIF1	Microglia
AVM420	AVM	1.09861	AIF1	Microglia
AVM420	AVM	2.63906	AIF1	Microglia
AVM420	AVM	3.17805	AIF1	Microglia
AVM420	AVM	2.3979	AIF1	Microglia
AVM420	AVM	1.38629	AIF1	Microglia
AVM420	AVM	0.693147	AIF1	Microglia
AVM420	AVM	1.60944	AIF1	Microglia
AVM420	AVM	1.60944	AIF1	Microglia
AVM420	AVM	2.3979	AIF1	Microglia
AVM420	AVM	2.19722	AIF1	Microglia
AVM420	AVM	1.60944	AIF1	Microglia
AVM420	AVM	0.693147	AIF1	Microglia
AVM420	AVM	1.60944	AIF1	Microglia
AVM420	AVM	1.94591	AIF1	Microglia
AVM420	AVM	1.60944	AIF1	Microglia
AVM420	AVM	1.79176	AIF1	Microglia
AVM420	AVM	1.09861	AIF1	Microglia
AVM420	AVM	0.693147	AIF1	Microglia
AVM420	AVM	0	AIF1	Microglia
AVM420	AVM	1.38629	AIF1	Microglia
AVM420	AVM	1.79176	AIF1	Microglia
AVM420	AVM	1.09861	AIF1	Microglia
AVM420	AVM	1.09861	AIF1	Microglia
AVM420	AVM	0	AIF1	Microglia
AVM420	AVM	1.94591	AIF1	Microglia
AVM420	AVM	1.79176	AIF1	Microglia
AVM420	AVM	0.693147	AIF1	Microglia
AVM420	AVM	1.38629	AIF1	Microglia
AVM420	AVM	0.693147	AIF1	Microglia
AVM420	AVM	0.693147	AIF1	Microglia
AVM420	AVM	0	AIF1	Microglia
AVM420	AVM	1.60944	AIF1	Microglia
AVM420	AVM	1.09861	AIF1	Microglia
AVM420	AVM	1.94591	AIF1	Microglia
AVM420	AVM	1.38629	AIF1	Microglia
AVM420	AVM	0.693147	AIF1	Microglia
AVM420	AVM	0	AIF1	Microglia
AVM420	AVM	0	AIF1	Microglia
AVM420	AVM	2.07944	AIF1	Microglia
AVM420	AVM	1.79176	AIF1	Microglia
AVM420	AVM	2.56495	AIF1	Microglia
AVM420	AVM	0	AIF1	Microglia
AVM420	AVM	0	AIF1	Microglia
AVM420	AVM	1.09861	AIF1	Microglia
AVM420	AVM	0	AIF1	Microglia
AVM420	AVM	1.09861	AIF1	Microglia
AVM420	AVM	1.09861	AIF1	Microglia
AVM420	AVM	1.09861	AIF1	Microglia
AVM420	AVM	2.94444	AIF1	Microglia
AVM420	AVM	2.07944	AIF1	Microglia
AVM420	AVM	2.48491	AIF1	Microglia
AVM420	AVM	0	AIF1	Microglia
AVM524	AVM	0	AIF1	Microglia
AVM524	AVM	2.07944	AIF1	Microglia
AVM524	AVM	2.19722	AIF1	Microglia
AVM524	AVM	1.94591	AIF1	Microglia
AVM524	AVM	2.56495	AIF1	Microglia
AVM524	AVM	2.19722	AIF1	Microglia
AVM524	AVM	2.3979	AIF1	Microglia
AVM524	AVM	1.79176	AIF1	Microglia
AVM524	AVM	2.30259	AIF1	Microglia
AVM524	AVM	2.70805	AIF1	Microglia
AVM524	AVM	2.19722	AIF1	Microglia
AVM524	AVM	2.30259	AIF1	Microglia
AVM524	AVM	2.30259	AIF1	Microglia
AVM524	AVM	2.56495	AIF1	Microglia
AVM524	AVM	1.38629	AIF1	Microglia
AVM524	AVM	2.77259	AIF1	Microglia
AVM524	AVM	3.09104	AIF1	Microglia
AVM524	AVM	2.19722	AIF1	Microglia
AVM524	AVM	2.07944	AIF1	Microglia
AVM524	AVM	2.99573	AIF1	Microglia
AVM524	AVM	2.07944	AIF1	Microglia
AVM524	AVM	2.19722	AIF1	Microglia
AVM524	AVM	2.70805	AIF1	Microglia
AVM524	AVM	0.693147	AIF1	Microglia
AVM524	AVM	2.30259	AIF1	Microglia
AVM524	AVM	2.63906	AIF1	Microglia
AVM524	AVM	1.94591	AIF1	Microglia
AVM524	AVM	2.77259	AIF1	Microglia
AVM524	AVM	2.89037	AIF1	Microglia
AVM524	AVM	2.48491	AIF1	Microglia
AVM524	AVM	2.63906	AIF1	Microglia
AVM524	AVM	2.3979	AIF1	Microglia
AVM524	AVM	2.30259	AIF1	Microglia
AVM524	AVM	2.07944	AIF1	Microglia
AVM524	AVM	1.60944	AIF1	Microglia
AVM524	AVM	2.48491	AIF1	Microglia
AVM524	AVM	1.09861	AIF1	Microglia
AVM524	AVM	2.07944	AIF1	Microglia
AVM524	AVM	2.30259	AIF1	Microglia
AVM524	AVM	1.09861	AIF1	Microglia
AVM524	AVM	2.07944	AIF1	Microglia
AVM524	AVM	2.48491	AIF1	Microglia
AVM524	AVM	2.30259	AIF1	Microglia
AVM524	AVM	2.56495	AIF1	Microglia
AVM524	AVM	1.38629	AIF1	Microglia
AVM524	AVM	1.60944	AIF1	Microglia
AVM524	AVM	1.60944	AIF1	Microglia
AVM524	AVM	1.09861	AIF1	Microglia
AVM524	AVM	2.30259	AIF1	Microglia
AVM524	AVM	2.30259	AIF1	Microglia
AVM524	AVM	1.94591	AIF1	Microglia
AVM524	AVM	2.63906	AIF1	Microglia
AVM524	AVM	2.19722	AIF1	Microglia
AVM524	AVM	1.09861	AIF1	Microglia
AVM524	AVM	2.48491	AIF1	Microglia
AVM524	AVM	1.09861	AIF1	Microglia
AVM524	AVM	1.60944	AIF1	Microglia
AVM524	AVM	2.07944	AIF1	Microglia
AVM524	AVM	1.38629	AIF1	Microglia
AVM524	AVM	2.30259	AIF1	Microglia
AVM524	AVM	2.70805	AIF1	Microglia
AVM524	AVM	2.63906	AIF1	Microglia
AVM524	AVM	2.3979	AIF1	Microglia
AVM524	AVM	1.38629	AIF1	Microglia
AVM524	AVM	1.09861	AIF1	Microglia
AVM524	AVM	2.56495	AIF1	Microglia
AVM524	AVM	0.693147	AIF1	Microglia
AVM524	AVM	2.48491	AIF1	Microglia
AVM524	AVM	0.693147	AIF1	Microglia
AVM524	AVM	0.693147	AIF1	Microglia
AVM524	AVM	1.09861	AIF1	Microglia
AVM524	AVM	2.30259	AIF1	Microglia
AVM524	AVM	1.09861	AIF1	Microglia
AVM524	AVM	2.19722	AIF1	Microglia
AVM524	AVM	2.19722	AIF1	Microglia
AVM524	AVM	2.07944	AIF1	Microglia
AVM524	AVM	1.60944	AIF1	Microglia
AVM524	AVM	0	AIF1	Microglia
AVM524	AVM	0	AIF1	Microglia
AVM524	AVM	2.30259	AIF1	Microglia
AVM524	AVM	1.94591	AIF1	Microglia
AVM524	AVM	1.38629	AIF1	Microglia
AVM524	AVM	1.09861	AIF1	Microglia
AVM524	AVM	1.79176	AIF1	Microglia
AVM524	AVM	1.38629	AIF1	Microglia
AVM524	AVM	0.693147	AIF1	Microglia
AVM524	AVM	2.30259	AIF1	Microglia
AVM524	AVM	0	AIF1	Microglia
AVM524	AVM	0	AIF1	Microglia
AVM524	AVM	2.07944	AIF1	Microglia
AVM524	AVM	1.60944	AIF1	Microglia
AVM524	AVM	1.09861	AIF1	Microglia
AVM524	AVM	1.79176	AIF1	Microglia
AVM524	AVM	2.63906	AIF1	Microglia
AVM524	AVM	1.09861	AIF1	Microglia
AVM524	AVM	0	AIF1	Microglia
AVM524	AVM	1.79176	AIF1	Microglia
AVM524	AVM	1.94591	AIF1	Microglia
AVM524	AVM	0	AIF1	Microglia
AVM524	AVM	1.79176	AIF1	Microglia
AVM524	AVM	2.19722	AIF1	Microglia
AVM524	AVM	0	AIF1	Microglia
AVM524	AVM	1.09861	AIF1	Microglia
AVM524	AVM	2.3979	AIF1	Microglia
AVM524	AVM	1.09861	AIF1	Microglia
AVM524	AVM	1.79176	AIF1	Microglia
AVM524	AVM	0	AIF1	Microglia
AVM524	AVM	1.09861	AIF1	Microglia
AVM524	AVM	0	AIF1	Microglia
AVM524	AVM	1.60944	AIF1	Microglia
AVM524	AVM	0	AIF1	Microglia
AVM524	AVM	1.38629	AIF1	Microglia
AVM524	AVM	0	AIF1	Microglia
AVM524	AVM	1.09861	AIF1	Microglia
AVM524	AVM	0.693147	AIF1	Microglia
AVM524	AVM	2.3979	AIF1	Microglia
AVM524	AVM	2.70805	AIF1	Microglia
AVM524	AVM	1.79176	AIF1	Microglia
AVM524	AVM	1.38629	AIF1	Microglia
AVM524	AVM	2.89037	AIF1	Microglia
AVM524	AVM	0.693147	AIF1	Microglia
AVM524	AVM	2.70805	AIF1	Microglia
AVM524	AVM	2.83321	AIF1	Microglia
AVM524	AVM	1.94591	AIF1	Microglia
AVM524	AVM	1.38629	AIF1	Microglia
AVM524	AVM	2.70805	AIF1	Microglia
AVM524	AVM	1.60944	AIF1	Microglia
AVM524	AVM	2.19722	AIF1	Microglia
AVM524	AVM	1.38629	AIF1	Microglia
AVM524	AVM	2.56495	AIF1	Microglia
AVM524	AVM	0	AIF1	Microglia
AVM524	AVM	2.19722	AIF1	Microglia
AVM524	AVM	1.38629	AIF1	Microglia
AVM524	AVM	2.48491	AIF1	Microglia
AVM524	AVM	2.94444	AIF1	Microglia
AVM524	AVM	2.30259	AIF1	Microglia
AVM524	AVM	1.79176	AIF1	Microglia
AVM524	AVM	2.94444	AIF1	Microglia
AVM524	AVM	2.63906	AIF1	Microglia
AVM524	AVM	1.60944	AIF1	Microglia
AVM524	AVM	1.38629	AIF1	Microglia
AVM524	AVM	2.48491	AIF1	Microglia
AVM524	AVM	2.07944	AIF1	Microglia
AVM524	AVM	1.38629	AIF1	Microglia
AVM524	AVM	2.94444	AIF1	Microglia
AVM524	AVM	2.3979	AIF1	Microglia
AVM524	AVM	1.60944	AIF1	Microglia
AVM524	AVM	1.94591	AIF1	Microglia
AVM524	AVM	1.38629	AIF1	Microglia
AVM524	AVM	1.38629	AIF1	Microglia
AVM524	AVM	2.30259	AIF1	Microglia
AVM524	AVM	2.19722	AIF1	Microglia
AVM524	AVM	2.07944	AIF1	Microglia
AVM524	AVM	1.60944	AIF1	Microglia
AVM524	AVM	2.07944	AIF1	Microglia
AVM524	AVM	1.60944	AIF1	Microglia
AVM524	AVM	2.07944	AIF1	Microglia
AVM524	AVM	2.56495	AIF1	Microglia
AVM524	AVM	2.70805	AIF1	Microglia
AVM524	AVM	1.94591	AIF1	Microglia
AVM524	AVM	0.693147	AIF1	Microglia
AVM524	AVM	2.83321	AIF1	Microglia
AVM524	AVM	1.79176	AIF1	Microglia
AVM524	AVM	2.07944	AIF1	Microglia
AVM524	AVM	2.48491	AIF1	Microglia
AVM524	AVM	2.48491	AIF1	Microglia
AVM524	AVM	2.30259	AIF1	Microglia
AVM524	AVM	1.38629	AIF1	Microglia
AVM524	AVM	2.63906	AIF1	Microglia
AVM524	AVM	2.48491	AIF1	Microglia
AVM524	AVM	2.48491	AIF1	Microglia
AVM524	AVM	1.60944	AIF1	Microglia
AVM524	AVM	2.19722	AIF1	Microglia
AVM524	AVM	1.60944	AIF1	Microglia
AVM524	AVM	1.60944	AIF1	Microglia
AVM524	AVM	2.07944	AIF1	Microglia
AVM524	AVM	0.693147	AIF1	Microglia
AVM524	AVM	0.693147	AIF1	Microglia
AVM524	AVM	1.38629	AIF1	Microglia
AVM524	AVM	1.09861	AIF1	Microglia
AVM524	AVM	2.3979	AIF1	Microglia
AVM524	AVM	2.30259	AIF1	Microglia
AVM524	AVM	2.19722	AIF1	Microglia
AVM524	AVM	2.3979	AIF1	Microglia
AVM524	AVM	0.693147	AIF1	Microglia
AVM524	AVM	1.09861	AIF1	Microglia
AVM524	AVM	0	AIF1	Microglia
AVM524	AVM	1.79176	AIF1	Microglia
AVM524	AVM	1.79176	AIF1	Microglia
AVM524	AVM	1.38629	AIF1	Microglia
AVM524	AVM	0	AIF1	Microglia
AVM524	AVM	0	AIF1	Microglia
AVM524	AVM	1.79176	AIF1	Microglia
AVM524	AVM	2.56495	AIF1	Microglia
AVM524	AVM	0	AIF1	Microglia
AVM524	AVM	2.63906	AIF1	Microglia
AVM524	AVM	0.693147	AIF1	Microglia
AVM524	AVM	2.07944	AIF1	Microglia
AVM524	AVM	1.38629	AIF1	Microglia
AVM524	AVM	1.94591	AIF1	Microglia
AVM524	AVM	1.38629	AIF1	Microglia
AVM524	AVM	0	AIF1	Microglia
AVM524	AVM	0	AIF1	Microglia
AVM524	AVM	1.94591	AIF1	Microglia
AVM524	AVM	1.94591	AIF1	Microglia
AVM524	AVM	1.60944	AIF1	Microglia
AVM524	AVM	0	AIF1	Microglia
AVM524	AVM	2.48491	AIF1	Microglia
AVM524	AVM	0	AIF1	Microglia
AVM524	AVM	0.693147	AIF1	Microglia
AVM524	AVM	1.38629	AIF1	Microglia
AVM524	AVM	1.38629	AIF1	Microglia
AVM524	AVM	1.94591	AIF1	Microglia
AVM524	AVM	0.693147	AIF1	Microglia
AVM524	AVM	0	AIF1	Microglia
AVM524	AVM	1.09861	AIF1	Microglia
AVM524	AVM	2.70805	AIF1	Microglia
AVM524	AVM	0.693147	AIF1	Microglia
AVM524	AVM	1.38629	AIF1	Microglia
AVM524	AVM	0.693147	AIF1	Microglia
AVM524	AVM	1.38629	AIF1	Microglia
AVM524	AVM	0.693147	AIF1	Microglia
AVM524	AVM	0.693147	AIF1	Microglia
AVM524	AVM	0	AIF1	Microglia
AVM524	AVM	1.38629	AIF1	Microglia
AVM524	AVM	1.38629	AIF1	Microglia
AVM524	AVM	0	AIF1	Microglia
AVM064	AVM	0.693147	AIF1	Microglia
AVM064	AVM	1.60944	AIF1	Microglia
AVM064	AVM	2.30259	AIF1	Microglia
AVM064	AVM	1.38629	AIF1	Microglia
AVM064	AVM	2.89037	AIF1	Microglia
AVM064	AVM	1.79176	AIF1	Microglia
AVM064	AVM	1.09861	AIF1	Microglia
AVM064	AVM	1.09861	AIF1	Microglia
AVM064	AVM	0	AIF1	Microglia
AVM064	AVM	0	AIF1	Microglia
AVM064	AVM	2.56495	AIF1	Microglia
AVM064	AVM	1.60944	AIF1	Microglia
AVM064	AVM	0.693147	AIF1	Microglia
AVM064	AVM	1.38629	AIF1	Microglia
AVM064	AVM	0	AIF1	Microglia
AVM064	AVM	2.19722	AIF1	Microglia
AVM064	AVM	1.94591	AIF1	Microglia
AVM064	AVM	0	AIF1	Microglia
AVM064	AVM	0	AIF1	Microglia
AVM064	AVM	0	AIF1	Microglia
AVM064	AVM	2.19722	AIF1	Microglia
AVM064	AVM	0.693147	AIF1	Microglia
AVM064	AVM	2.48491	AIF1	Microglia
AVM064	AVM	1.09861	AIF1	Microglia
AVM064	AVM	0.693147	AIF1	Microglia
AVM064	AVM	0.693147	AIF1	Microglia
AVM064	AVM	1.79176	AIF1	Microglia
AVM064	AVM	0	AIF1	Microglia
AVM064	AVM	0.693147	AIF1	Microglia
AVM064	AVM	2.07944	AIF1	Microglia
AVM064	AVM	1.94591	AIF1	Microglia
AVM064	AVM	0	AIF1	Microglia
AVM064	AVM	0.693147	AIF1	Microglia
AVM064	AVM	1.38629	AIF1	Microglia
AVM064	AVM	1.09861	AIF1	Microglia
AVM064	AVM	0	AIF1	Microglia
AVM064	AVM	1.94591	AIF1	Microglia
AVM064	AVM	1.60944	AIF1	Microglia
AVM064	AVM	1.09861	AIF1	Microglia
AVM064	AVM	2.70805	AIF1	Microglia
AVM064	AVM	0	AIF1	Microglia
AVM064	AVM	1.09861	AIF1	Microglia
AVM064	AVM	0	AIF1	Microglia
AVM064	AVM	0	AIF1	Microglia
AVM064	AVM	0	AIF1	Microglia
AVM064	AVM	0	AIF1	Microglia
AVM064	AVM	0.693147	AIF1	Microglia
AVM064	AVM	0	AIF1	Microglia
AVM064	AVM	1.94591	AIF1	Microglia
AVM064	AVM	0	AIF1	Microglia
AVM064	AVM	1.38629	AIF1	Microglia
AVM064	AVM	0.693147	AIF1	Microglia
AVM064	AVM	1.60944	AIF1	Microglia
AVM064	AVM	0	AIF1	Microglia
AVM064	AVM	1.09861	AIF1	Microglia
AVM064	AVM	1.09861	AIF1	Microglia
AVM064	AVM	2.48491	AIF1	Microglia
AVM064	AVM	2.48491	AIF1	Microglia
AVM064	AVM	1.09861	AIF1	Microglia
AVM064	AVM	1.09861	AIF1	Microglia
AVM064	AVM	0.693147	AIF1	Microglia
AVM064	AVM	1.38629	AIF1	Microglia
AVM064	AVM	1.09861	AIF1	Microglia
AVM064	AVM	1.60944	AIF1	Microglia
AVM064	AVM	0.693147	AIF1	Microglia
AVM064	AVM	2.30259	AIF1	Microglia
AVM064	AVM	2.07944	AIF1	Microglia
AVM064	AVM	1.60944	AIF1	Microglia
AVM064	AVM	1.79176	AIF1	Microglia
AVM064	AVM	1.79176	AIF1	Microglia
AVM064	AVM	1.79176	AIF1	Microglia
AVM064	AVM	2.07944	AIF1	Microglia
AVM064	AVM	2.94444	AIF1	Microglia
AVM064	AVM	0	AIF1	Microglia
AVM064	AVM	1.94591	AIF1	Microglia
AVM064	AVM	2.07944	AIF1	Microglia
AVM064	AVM	1.09861	AIF1	Microglia
AVM064	AVM	2.3979	AIF1	Microglia
AVM064	AVM	2.3979	AIF1	Microglia
AVM064	AVM	0.693147	AIF1	Microglia
AVM064	AVM	1.60944	AIF1	Microglia
AVM064	AVM	1.09861	AIF1	Microglia
AVM064	AVM	1.09861	AIF1	Microglia
AVM064	AVM	2.48491	AIF1	Microglia
AVM064	AVM	0	AIF1	Microglia
AVM064	AVM	1.09861	AIF1	Microglia
AVM064	AVM	2.48491	AIF1	Microglia
AVM064	AVM	2.56495	AIF1	Microglia
AVM064	AVM	2.19722	AIF1	Microglia
AVM064	AVM	0.693147	AIF1	Microglia
AVM064	AVM	0	AIF1	Microglia
AVM064	AVM	2.07944	AIF1	Microglia
AVM064	AVM	1.94591	AIF1	Microglia
AVM064	AVM	1.38629	AIF1	Microglia
AVM064	AVM	0	AIF1	Microglia
AVM064	AVM	1.09861	AIF1	Microglia
AVM064	AVM	2.48491	AIF1	Microglia
AVM064	AVM	0	AIF1	Microglia
AVM064	AVM	1.09861	AIF1	Microglia
AVM064	AVM	1.79176	AIF1	Microglia
AVM064	AVM	1.94591	AIF1	Microglia
AVM064	AVM	0.693147	AIF1	Microglia
AVM064	AVM	1.94591	AIF1	Microglia
AVM064	AVM	1.38629	AIF1	Microglia
AVM064	AVM	1.09861	AIF1	Microglia
AVM064	AVM	1.79176	AIF1	Microglia
AVM064	AVM	1.38629	AIF1	Microglia
AVM064	AVM	0.693147	AIF1	Microglia
