# Supplementary material for: Endothelial oncogenic KRAS mutation drives the dynamics of microglia and macrophages in brain arteriovenous malformation
Source: JCI Insight. 2026 Feb 5;11(6):e195638. doi: 10.1172/jci.insight.195638 (PMC13043085; doi:10.1172/jci.insight.195638)
Supplement: Supplemental table 7 [file jciinsight-11-195638-s114.xlsx]

## Sheet: Supplemental Table 3. Re-analyz
	group	celltype2	n	total_cells	prop	Percent (%)
1	Control	B cell	767	14048	0.0545985	5.46
2	Control	Dendritic cell	697	14048	0.0496156	4.96
3	Control	Dividing immune cells	58	14048	0.0041287	0.41
4	Control	Macrophages	4375	14048	0.311432	31.14
5	Control	Microglia	296	14048	0.0210706	2.11
6	Control	Monocytes	1425	14048	0.101438	10.14
7	Control	Myeloid	984	14048	0.0700456	7
8	Control	NK	697	14048	0.0496156	4.96
9	Control	T cell	4749	14048	0.338055	33.81
10	Unruptured AVM	B cell	542	41207	0.0131531	1.32
11	Unruptured AVM	Dendritic cell	2562	41207	0.0621739	6.22
12	Unruptured AVM	Dividing immune cells	287	41207	0.00696484	0.7
13	Unruptured AVM	Macrophages	11680	41207	0.283447	28.34
14	Unruptured AVM	Microglia	679	41207	0.0164778	1.65
15	Unruptured AVM	Monocytes	6907	41207	0.167617	16.76
16	Unruptured AVM	Myeloid	2472	41207	0.0599898	6
17	Unruptured AVM	NK	874	41207	0.02121	2.12
18	Unruptured AVM	T cell	15204	41207	0.368966	36.9
