# Supplementary material for: Endothelial oncogenic KRAS mutation drives the dynamics of microglia and macrophages in brain arteriovenous malformation
Source: JCI Insight. 2026 Feb 5;11(6):e195638. doi: 10.1172/jci.insight.195638 (PMC13043085; doi:10.1172/jci.insight.195638)
Supplement: Supporting data values [file jciinsight-11-195638-s118.xlsx]

## Sheet: Figure 1E, F
	Iba+ cell voulme (Figure 1E)										CD31+/Iba1+ cells contacting area (Figure 1F)
	Animal	Sex	ROI	Intact		Animal	Sex	ROI	bAVM		Animal	Sex	ROI	Intact		Animal	Sex	ROI	bAVM
	A	M	1	11142.3		A	M	1	64422.2		A	M	1	12.964		A	M	1	645.447
	A	M	2	2918.52		A	M	2	63304.4		A	M	2	46.472		A	M	2	218.408
	A	M	3	4642.83		A	M	3	75113		A	M	3	18.237		A	M	3	1346.27
	B	M	4	2314.82		B	M	4	82538.1		B	M	4	256.531		B	M	4	109.815
	B	M	5	16313.1		B	M	5	142631		B	M	5	103.931		B	M	5	1217.18
	C	M	6	14252.6		C	M	6	79703.7		C	M	6	28.564		C	M	6	990.089
	C	M	7	19334.3		C	M	7	108588		C	M	7	28.564		C	M	7	1793.85
	C	M	8	5911.74		C	M	8	93864		C	M	8	4.175		C	M	8	825.074
	D	M	9	17969.2		D	M	9	138802		D	M	9	32.629		D	M	9	792.554
	D	M	10	17053		D	M	10	50783.2		D	M	10	10.327		D	M	10	1379.01
	D	M	11	3543.1		D	M	11	85449		D	M	11	55.042		D	M	11	243.457
	E	F	12	4579.66		E	F	12	112407		E	F	12	5.603		E	F	12	1980.07
	E	F	13	15304.5		E	F	13	36390		E	F	13	42.078		E	F	13	724.439
	F	F	14	6568.73		F	F	14	51333.6		F	F	14	3.955		F	F	14	565.137
	F	F	15	7921.15		F	F	15	46626.6		F	F	15	6.592		F	F	15	1452.39

## Sheet: Figure 1H, J
		IL-1β + Iba1 (Figure 1H)						IL-6 + Iba1 (Figure 1J)
	Animal	sex	ROI	Intact	bAVM		Animal	sex	ROI	Intact	bAVM
	A	M	1	5.26868	29.7987		A	M	1	10.4697	29.6817
	A	M	2	6.13238	29.9987		A	M	2	0.857114	103.168
	A	M	3	8.96492	26.0639		A	M	3	0.04262	40.3788
	B	M	4	7.42981	29.6614		B	F	4	0.299564	7.81696
	B	M	5	7.87303	41.1644		B	F	5	0.170545	82.2015
	B	M	6	10.1862	133.611		B	F	6	15.6807	1.2507
	B	M	7	16.0808	66.217		C	F	7	1.93223	108.269
	C	F	8	16.3217	115.279		C	F	8	14.7826	62.3224

## Sheet: Figure 2C
	CCR2+ cells (Cell count)															Iba1+ cells (Cell count)
	Human	Sex	ROI	STA		Human	Sex	ROI	Unruptured bAVM		Human	Sex	ROI	Ruptured bAVM		Human	Sex	ROI	STA		Human	Sex	ROI	Unruptured bAVM		Human	Sex	ROI	Ruptured bAVM
	A	M	1	1		D	M	1	10		G	M	1	35		A	M	1	2		D	M	1	33		G	M	1	67
	A	M	2	3		D	M	2	8		G	M	2	26		A	M	2	1		D	M	2	19		G	M	2	18
	A	M	3	2		D	M	3	19		G	M	3	20		A	M	3	4		D	M	3	21		G	M	3	35
	A	M	4	1		D	M	4	17		G	M	4	31		A	M	4	1		D	M	4	21		G	M	4	52
	A	M	5	3		D	M	5	2		G	M	5	46		A	M	5	0		E	F	5	19		G	M	5	25
	A	M	6	1		D	M	6	7		G	M	6	47		A	M	6	2		E	F	6	40		G	M	6	19
	B	M	7	2		E	F	7	7		H	F	7	33		B	M	7	2		E	F	7	24		H	F	7	39
	B	M	8	5		E	F	8	13		H	F	8	57		B	M	8	2		E	F	8	38		H	F	8	73
	B	M	9	0		E	F	9	13		H	F	9	46		B	M	9	3		E	F	9	38		H	F	9	37
	B	M	10	0		E	F	10	11		H	F	10	78		B	M	10	2		E	F	10	43		H	F	10	44
	B	M	11	1		F	M	11	21		H	F	11	50		B	M	11	1		F	M	11	68		H	F	11	36
	B	M	12	1		F	M	12	34		H	F	12	40		C	M	12	1		F	M	12	30		H	F	12	61
	C	M	13	2		F	M	13	12		I	M	13	40		C	M	13	0		F	M	13	34		I	M	13	23
	C	M	14	3		F	M	14	11		I	M	14	8		C	M	14	2		F	M	14	43		I	M	14	15
	C	M	15	1		F	M	15	10		I	M	15	21		C	M	15	0		F	M	15	45		I	M	15	29
	C	M	16	2		F	M	16	23		I	M	16	14		C	M	16	4		F	M	16	44		I	M	16	29
	C	M	17	1							I	M	17	26		C	M	17	5							I	M	17	21

## Sheet: Figure 3B, C
		GFP+ cells (Figure 3B)
	Animal	sex	ROI	Intact		Animal	sex	ROI	bAVM
	A	M	1	24		A	M	1	29
	A	M	2	21		A	M	2	101
	A	M	3	15		A	M	3	94
	B	M	4	20		A	M	4	45
	B	M	5	27		B	M	5	48
	B	M	6	22		B	M	6	60
	C	M	7	20		C	M	7	60
	C	M	8	21		C	M	8	84
	C	M	9	20
		RFP+ cells (Figure 3B)
	Animal	sex	ROI	Intact		Animal	sex	ROI	bAVM
	A	M	1	0		A	M	1	2
	A	M	2	0		A	M	2	11
	A	M	3	0		A	M	3	3
	B	M	4	0		A	M	4	3
	B	M	5	0		B	M	5	8
	B	M	6	0		B	M	6	6
	C	M	7	0		C	M	7	5
	C	M	8	0		C	M	8	8
	C	M	9	0
		GFP+ RFP+ cells (Figure 3C)
	Animal	sex	ROI	Intact		Animal	sex	ROI	bAVM
	A	M	1	0		A	M	1	3
	A	M	2	0		A	M	2	3
	A	M	3	0		A	M	3	6
	A	M	4	0		B	M	4	3
	B	M	5	0		B	M	5	4.5
	B	M	6	0		B	M	6	9
	C	M	7	0		C	M	7	2.25
	C	M	8	0		C	M	8	2.25
						C	M	9	2

## Sheet: Figure 3G
	GFP+ cells (Area_μm2)
	Animal	sex	ROI	Intact		Animal	sex	ROI	bAVM
	A	M	1	2392.86		A	M	4	11438.8
	A	M	2	3602.04		A	M	5	9020.41
	B	M	3	2438.78		B	M	1	4454.08
	C	F	4	877.551		B	M	2	4841.84
	C	F	5	2132.65		B	M	3	5520.41
	C	F	6	1525.51		C	F	6	7127.55
						C	F	7	7938.78
						C	F	8	5566.33
	RFP+ cells ( Cell count)
	Animal	sex	ROI	Intact		Animal	sex	ROI	bAVM
	A	M	1	0		A	M	4	6
	A	M	2	0		A	M	5	8
	B	M	3	0		B	M	1	15
	C	F	4	0		B	M	2	16
	C	F	5	0		B	M	3	5
	C	F	6	0		C	F	6	15
						C	F	7	12
						C	F	8	17

## Sheet: Figure 4C, D, E
	Iba1+ cells (Cell count)															BSA647+ area (μm2)
	Animal	Sex	ROI	Intact		Animal	Sex	ROI	Ter-119 high		Animal	Sex	ROI	Ter-119 low		Animal	Sex	ROI	Intact		Animal	Sex	ROI	Ter-119 high		Animal	Sex	ROI	Ter-119 low
	A	M	1	13		A	M	1	52		A	M	1	42		A	M	1	40.438		A	M	1	2799.54		A	M	1	1512.6
	A	M	2	8		A	M	2	68		A	M	2	56		A	M	2	12.25		A	M	2	9173.7		A	M	2	2225.72
	A	M	3	16		A	M	3	61		A	M	3	52		A	M	3	6.25		A	M	3	3551.11		A	M	3	3716.57
	B	M	4	10		B	M	4	75		A	M	4	60		B	M	4	28.25		B	M	4	1429.87		A	M	4	2783.72
	B	M	5	11		C	M	5	51		B	M	5	45		B	M	5	15		C	M	5	418.36		B	M	5	2739.44
	B	M	6	8		D	M	6	21		B	M	6	98		B	M	6	7.812		D	M	6	746.192		B	M	6	10586.5
	C	M	7	12		E	M	7	47		B	M	7	77		C	M	7	8.625		E	M	7	7217.36		B	M	7	2888.31
	C	M	8	11		E	M	8	78		D	M	8	36		C	M	8	16.562		E	M	8	8711.07		D	M	8	732.459
	C	M	9	7		F	M	9	34		D	M	9	15		C	M	9	1.562		F	M	9	523.059		D	M	9	885.059
	D	M	10	13		F	M	10	28		E	M	10	40		D	M	10	25.938		F	M	10	5237.08		E	M	10	144.141
	D	M	11	16		F	M	11	47		E	M	11	27		D	M	11	22.438		F	M	11	2369.31		E	M	11	491.968
	D	M	12	10		F	M	12	34		F	M	12	48		D	M	12	22.312		F	M	12	410.779		F	M	12	286.194
	E	M	13	11		F	M	13	28							E	M	13	11.062		F	M	13	2164.86
	E	M	14	10												E	M	14	48.812
	E	M	15	7												E	M	15	44.438
	F	M	16	11												F	M	16	94.438
	F	M	17	7												F	M	17	63.938
	F	M	18	6												F	M	18	24.312

## Sheet: Figrue 4F
	delta delta Ct value (Q-PCR)
IL6	mouse	sex	GFP		mouse	sex	KRAS
	A	M	0.914		E	M	2.974
	B	M	0.51		F	M	1.326
	C	M	0.722		G	M	3.891
	D	M	0.912		H	M	2.678
	E	M	1.518		I	M	7.774
	delta delta Ct value (Q-PCR)
MMP2	mouse	sex	GFP		mouse	sex	KRAS
	A	M	0.886		E	M	1.24
	B	M	0.981		F	M	1.212
	C	M	1.151		G	M	1.409
	D	M	1.118		H	M	1.304
	E	M	0.663		I	M	1.462
	delta delta Ct value (Q-PCR)
TMEM119	mouse	sex	GFP		mouse	sex	KRAS
	A	M	0.948		E	M	1.673
	B	M	0.816		F	M	1.798
	C	M	0.979		G	M	2.414
	D	M	1.411		H	M	2.828
	E	M	0.936		I	M	3.27
	delta delta Ct value (Q-PCR)
CSF1R	mouse	sex	GFP		mouse	sex	KRAS
	A	M	1.521		E	M	1.284
	B	M	0.787		F	M	1.308
	C	M	0.933		G	M	2.859
	D	M	1.201		H	M	1.849
	E	M	0.746		I	M	1.324

## Sheet: Figure 4I, J
	Ter-119+ cell voulme (Figure 4I)										Iba+ cell Count (Figure 4J)
	Animal	Sex	ROI	Encapsome		Animal	Sex	ROI	CL		Animal	Sex	ROI	Encapsome		Animal	Sex	ROI	CL
	A	M	1	85		G	M	1	1		A	M	1	29		G	M	1	12
	A	M	2	49		G	M	2	6		A	M	2	72		G	M	2	14
	A	M	3	0		G	M	3	6		A	M	3	20		G	M	3	14
	B	M	4	26		H	M	4	0		B	M	4	41		H	M	4	14
	B	M	5	53		H	M	5	0		B	M	5	25		H	M	5	20
	B	M	6	12		H	M	6	5		B	M	6	48		H	M	6	31
	C	M	7	37		I	M	7	0		C	M	7	41		I	M	7	17
	D	M	8	111		I	M	8	0		D	M	8	104		I	M	8	9
	D	M	9	50		I	M	9	0		D	M	9	72		I	M	9	14
	D	M	10	14		J	M	10	0		D	M	10	52		J	M	10	22
	E	M	11	2		J	M	11	0		E	M	11	90		J	M	11	20
	E	M	12	22		J	M	12	0		E	M	12	38		J	M	12	10
	E	M	13	22		J	M	13	0		E	M	13	55		J	M	13	19
	F	M	14	10		K	M	14	0		F	M	14	44		K	M	14	7
	F	M	15	12		K	M	15	0		F	M	15	60		K	M	15	6
	F	M	16	36		K	M	16	8		F	M	16	56		K	M	16	3

## Sheet: Figure 5_C
	Iba1+ cell count (Number)
	Control										iDTR
	Animal	Sex	ROI	Intact		Animal	Sex	ROI	bAVM		Animal	Sex	ROI	Intact		Animal	Sex	ROI	bAVM
	A	M	1	64		A	M	1	100		G	M	1	26		G	M	1	16
	A	M	2	52		A	M	2	112		H	M	2	16		G	M	2	29
	A	M	3	42		A	M	3	111		H	M	3	21		G	M	3	32
	B	F	4	32		A	M	4	105		H	M	4	15		H	M	4	32
	B	F	5	30		A	M	5	113		H	M	5	22		H	M	5	24
	B	F	6	33		B	F	6	112		H	M	6	14		H	M	6	33
	C	F	7	31		C	F	7	45		I	F	7	12		I	F	7	34
	C	F	8	29		C	F	8	94		I	F	8	9		I	F	8	29
	D	F	9	51		D	F	9	129		J	M	9	17		J	M	9	25
	D	F	10	60		D	F	10	111		J	M	10	17		J	M	10	20
	D	F	11	51		D	F	11	87		J	M	11	27		J	M	11	34
	E	M	12	55		D	F	12	83		K	M	12	26		J	M	12	15
	E	M	13	65		E	M	13	185		K	M	13	29		K	M	13	30
	E	M	14	43		E	M	14	114		K	M	14	23		K	M	14	25
	E	M	15	34		E	M	15	88		L	F	15	18		K	M	15	15
	F	M	16	46		F	M	16	82		M	F	16	8		L	F	16	40
	F	M	17	49		F	M	17	147		M	F	17	13		L	F	17	33
	F	M	18	48							N	F	18	16		M	F	18	12
											N	F	19	14		M	F	19	19
											N	F	20	12		N	F	20	30
																N	F	21	21

## Sheet: Figure 5_E, F
	Ter-119+ cell count (Figure 5E)										bAVM area (Figure 5F)
	Animal	Sex	ROI	Control		Animal	Sex	ROI	iDTR		Animal	Sex	ROI	Control		Animal	Sex	ROI	iDTR
	A	M	1	43		G	M	1	1		A	M	1	4076.81		G	M	1	3114.52
	A	M	2	25		G	M	2	27		A	M	2	4874.09		G	M	2	5025.48
	A	M	3	75		G	M	3	10		A	M	3	2583.33		G	M	3	2042.47
	A	M	4	135		G	M	4	2		A	M	4	8841.58		H	M	4	1840.43
	B	F	5	19		H	M	5	3		B	F	5	5421.1		H	M	5	2571.02
	C	F	6	142		H	M	6	85		C	F	6	4643.05		H	M	6	6437.66
	D	F	7	79		H	M	7	2		D	F	7	4790.48		I	F	7	2957.63
	D	F	8	34		H	M	8	5		D	F	8	1958.86		I	F	8	5135.78
	D	F	9	140		I	F	9	11		E	M	9	3423.89		J	M	9	6328.9
	D	F	10	261		I	F	10	89		E	M	10	2452.7		J	M	10	3409.72
	D	F	11	285		J	M	11	34		E	M	11	2352.28		K	M	11	6097.53
	E	M	12	260		J	M	12	32		E	M	12	3892.46		K	M	12	4634.37
	E	M	13	153		J	M	13	18		E	M	13	2466.54		K	M	13	2751.09
	E	M	14	100		K	M	14	7		F	M	14	4649.53		K	M	14	4375.09
	E	M	15	43		K	M	15	29		F	M	15	11250.2		L	F	15	4039.68
	E	M	16	99		K	M	16	0							L	F	16	6881.84
	E	M	17	87		K	M	17	1							M	F	17	4260.61
	F	M	18	350		K	M	18	2							M	F	18	4660.07
						K	M	19	0							N	F	19	3819.95
						L	F	20	0							N	F	20	2487.75
						L	F	21	24
						M	F	22	9
						M	F	23	0
						N	F	24	10

[truncated: 19 more sheets: Figure 6C, Figure 6_D, Figure 6H, I, Figure 6J, K, Figrue 6N, Figure 7C, Figure 7E, Figure 7G, Figure 7H, Figure 7I, Figure 8C, D, E, F, Supplemental Figure 1E, F, Supplemental Figure 2B, C, Supplemental Figure 4D, Supplemental Figure 4F, G,H, Supplemental Figure 6_, Supplemental Figure 7A, B, C, Supplemental Figure 8C, D, E, Supplemental Figure 9]
